# Supplementary material for: Cortical activity upon awakening from sleep reveals consistent spatio-temporal gradients across sleep stages in human EEG
Source: Curr Biol. 2025 Aug 18;35(16):3812–3824.e3. doi: 10.1016/j.cub.2025.06.064 (PMC12459234; doi:10.1016/j.cub.2025.06.064)
Supplement: Table S1. Cortical maps of total power and absolute latencies, related to Figure 3 — Table listing median absolute latencies of peak activity for each voxel – the Brodmann area associated with each voxel is reported for reference. [file mmc2.xlsx]

## Sheet: TotalPower
dataset	voxel	broadmann	absolute_latency		dataset	voxel	broadmann	absolute_latency
baseline_awakening_NREM	1154	Dorsal anterior cingulate cortex	-1		baseline_awakening_REM	1476	Pars opercularis	0
baseline_awakening_NREM	1318	Pars opercularis	-1		baseline_awakening_REM	1626	Premotor cortex and Supplementary Motor Cortex	0
baseline_awakening_NREM	1322	Pars opercularis	-1		baseline_awakening_REM	1630	Dorsolateral prefrontal cortex	0
baseline_awakening_NREM	1328	Ventral anterior cingulate cortex.	-1		baseline_awakening_REM	1794	Dorsolateral prefrontal cortex	0
baseline_awakening_NREM	1337	Dorsal anterior cingulate cortex	-1		baseline_awakening_REM	1799	Dorsolateral prefrontal cortex	0
baseline_awakening_NREM	1489	Ventral anterior cingulate cortex.	-1		baseline_awakening_REM	1302	Insular cortex	0.5
baseline_awakening_NREM	1495	Ventral anterior cingulate cortex.	-1		baseline_awakening_REM	1303	Insular cortex	0.5
baseline_awakening_NREM	1496	Dorsal anterior cingulate cortex	-1		baseline_awakening_REM	1304	Insular cortex	0.5
baseline_awakening_NREM	1591	Dorsal Posterior cingulate cortex	-1		baseline_awakening_REM	1309	Insular cortex	0.5
baseline_awakening_NREM	1598	Ventral posterior cingulate cortex	-1		baseline_awakening_REM	1310	Insular cortex	0.5
baseline_awakening_NREM	1604	Ventral posterior cingulate cortex	-1		baseline_awakening_REM	1462	Insular cortex	0.5
baseline_awakening_NREM	1609	Ventral posterior cingulate cortex	-1		baseline_awakening_REM	1629	Dorsolateral prefrontal cortex	0.5
baseline_awakening_NREM	1610	Ventral posterior cingulate cortex	-1		baseline_awakening_REM	1638	Dorsolateral prefrontal cortex	0.5
baseline_awakening_NREM	1615	Ventral anterior cingulate cortex.	-1		baseline_awakening_REM	1648	Dorsolateral prefrontal cortex	0.5
baseline_awakening_NREM	1616	Ventral anterior cingulate cortex.	-1		baseline_awakening_REM	1795	Dorsolateral prefrontal cortex	0.5
baseline_awakening_NREM	1622	Ventral anterior cingulate cortex.	-1		baseline_awakening_REM	1973	Premotor cortex and Supplementary Motor Cortex	0.5
baseline_awakening_NREM	1634	Dorsolateral prefrontal cortex	-1		baseline_awakening_REM	1980	Premotor cortex and Supplementary Motor Cortex	0.5
baseline_awakening_NREM	1642	Dorsolateral prefrontal cortex	-1		baseline_awakening_REM	2128	Premotor cortex and Supplementary Motor Cortex	0.5
baseline_awakening_NREM	1643	Dorsolateral prefrontal cortex	-1		baseline_awakening_REM	2137	Premotor cortex and Supplementary Motor Cortex	0.5
baseline_awakening_NREM	1661	Dorsal anterior cingulate cortex	-1		baseline_awakening_REM	2138	Premotor cortex and Supplementary Motor Cortex	0.5
baseline_awakening_NREM	1764	Dorsal Posterior cingulate cortex	-1		baseline_awakening_REM	1105	Superior temporal gyrus	1
baseline_awakening_NREM	1765	Dorsal Posterior cingulate cortex	-1		baseline_awakening_REM	1113	Premotor cortex and Supplementary Motor Cortex	1
baseline_awakening_NREM	1770	Dorsal Posterior cingulate cortex	-1		baseline_awakening_REM	1120	Premotor cortex and Supplementary Motor Cortex	1
baseline_awakening_NREM	1771	Dorsal Posterior cingulate cortex	-1		baseline_awakening_REM	1293	Insular cortex	1
baseline_awakening_NREM	1777	Ventral anterior cingulate cortex.	-1		baseline_awakening_REM	1294	Insular cortex	1
baseline_awakening_NREM	1778	Ventral anterior cingulate cortex.	-1		baseline_awakening_REM	1295	Insular cortex	1
baseline_awakening_NREM	1783	Ventral anterior cingulate cortex.	-1		baseline_awakening_REM	1456	Insular cortex	1
baseline_awakening_NREM	1784	Ventral anterior cingulate cortex.	-1		baseline_awakening_REM	1472	Dorsolateral prefrontal cortex	1
baseline_awakening_NREM	1790	Ventral anterior cingulate cortex.	-1		baseline_awakening_REM	1485	Pars triangularis	1
baseline_awakening_NREM	1863	Somatosensory Association Cortex	-1		baseline_awakening_REM	1609	Ventral posterior cingulate cortex	1
baseline_awakening_NREM	1864	Somatosensory Association Cortex	-1		baseline_awakening_REM	1615	Ventral anterior cingulate cortex.	1
baseline_awakening_NREM	1927	Dorsal Posterior cingulate cortex	-1		baseline_awakening_REM	1620	Premotor cortex and Supplementary Motor Cortex	1
baseline_awakening_NREM	1928	Dorsal Posterior cingulate cortex	-1		baseline_awakening_REM	1625	Dorsolateral prefrontal cortex	1
baseline_awakening_NREM	1939	Dorsal Posterior cingulate cortex	-1		baseline_awakening_REM	1642	Dorsolateral prefrontal cortex	1
baseline_awakening_NREM	1940	Dorsal Posterior cingulate cortex	-1		baseline_awakening_REM	1643	Dorsolateral prefrontal cortex	1
baseline_awakening_NREM	1941	Dorsal Posterior cingulate cortex	-1		baseline_awakening_REM	1647	Dorsolateral prefrontal cortex	1
baseline_awakening_NREM	1942	Dorsal Posterior cingulate cortex	-1		baseline_awakening_REM	1785	Premotor cortex and Supplementary Motor Cortex	1
baseline_awakening_NREM	1948	Dorsal Posterior cingulate cortex	-1		baseline_awakening_REM	1788	Premotor cortex and Supplementary Motor Cortex	1
baseline_awakening_NREM	1949	Dorsal Posterior cingulate cortex	-1		baseline_awakening_REM	1793	Dorsolateral prefrontal cortex	1
baseline_awakening_NREM	1950	Dorsal Posterior cingulate cortex	-1		baseline_awakening_REM	1796	Ventral anterior cingulate cortex.	1
baseline_awakening_NREM	1951	Dorsal Posterior cingulate cortex	-1		baseline_awakening_REM	1811	Dorsolateral prefrontal cortex	1
baseline_awakening_NREM	1959	Ventral anterior cingulate cortex.	-1		baseline_awakening_REM	1816	Dorsolateral prefrontal cortex	1
baseline_awakening_NREM	1960	Ventral anterior cingulate cortex.	-1		baseline_awakening_REM	1823	Dorsolateral prefrontal cortex	1
baseline_awakening_NREM	1961	Ventral anterior cingulate cortex.	-1		baseline_awakening_REM	1827	Dorsolateral prefrontal cortex	1
baseline_awakening_NREM	1962	Ventral anterior cingulate cortex.	-1		baseline_awakening_REM	1979	Premotor cortex and Supplementary Motor Cortex	1
baseline_awakening_NREM	1967	Ventral anterior cingulate cortex.	-1		baseline_awakening_REM	1990	Dorsal anterior cingulate cortex	1
baseline_awakening_NREM	1968	Ventral anterior cingulate cortex.	-1		baseline_awakening_REM	1996	Includes Frontal eye fields	1
baseline_awakening_NREM	1969	Ventral anterior cingulate cortex.	-1		baseline_awakening_REM	2004	Includes Frontal eye fields	1
baseline_awakening_NREM	1970	Ventral anterior cingulate cortex.	-1		baseline_awakening_REM	2122	Ventral anterior cingulate cortex.	1
baseline_awakening_NREM	1977	Ventral anterior cingulate cortex.	-1		baseline_awakening_REM	2129	Premotor cortex and Supplementary Motor Cortex	1
baseline_awakening_NREM	1995	Dorsolateral prefrontal cortex	-1		baseline_awakening_REM	2130	Premotor cortex and Supplementary Motor Cortex	1
baseline_awakening_NREM	1996	Includes Frontal eye fields	-1		baseline_awakening_REM	2146	Includes Frontal eye fields	1
baseline_awakening_NREM	2003	Includes Frontal eye fields	-1		baseline_awakening_REM	2438	Primary Somatosensory Cortex	1
baseline_awakening_NREM	2092	Somatosensory Association Cortex	-1		baseline_awakening_REM	2440	Primary Motor Cortex	1
baseline_awakening_NREM	2093	Somatosensory Association Cortex	-1		baseline_awakening_REM	2441	Premotor cortex and Supplementary Motor Cortex	1
baseline_awakening_NREM	2095	Somatosensory Association Cortex	-1		baseline_awakening_REM	2446	Premotor cortex and Supplementary Motor Cortex	1
baseline_awakening_NREM	2103	Dorsal Posterior cingulate cortex	-1		baseline_awakening_REM	2447	Primary Motor Cortex	1
baseline_awakening_NREM	2104	Dorsal Posterior cingulate cortex	-1		baseline_awakening_REM	1121	Premotor cortex and Supplementary Motor Cortex	1.5
baseline_awakening_NREM	2105	Dorsal Posterior cingulate cortex	-1		baseline_awakening_REM	1160	Anterior prefrontal cortex	1.5
baseline_awakening_NREM	2106	Somatosensory Association Cortex	-1		baseline_awakening_REM	1161	Dorsal anterior cingulate cortex	1.5
baseline_awakening_NREM	2111	Dorsal Posterior cingulate cortex	-1		baseline_awakening_REM	1319	Pars opercularis	1.5
baseline_awakening_NREM	2112	Dorsal Posterior cingulate cortex	-1		baseline_awakening_REM	1344	Anterior prefrontal cortex	1.5
baseline_awakening_NREM	2117	Dorsal Posterior cingulate cortex	-1		baseline_awakening_REM	1763	Supramarginal gyrus	1.5
baseline_awakening_NREM	2118	Dorsal Posterior cingulate cortex	-1		baseline_awakening_REM	1152	Ventral anterior cingulate cortex.	2
baseline_awakening_NREM	2122	Ventral anterior cingulate cortex.	-1		baseline_awakening_REM	1153	Ventral anterior cingulate cortex.	2
baseline_awakening_NREM	2123	Premotor cortex and Supplementary Motor Cortex	-1		baseline_awakening_REM	1162	Dorsal anterior cingulate cortex	2
baseline_awakening_NREM	2124	Dorsal Posterior cingulate cortex	-1		baseline_awakening_REM	1171	Anterior prefrontal cortex	2
baseline_awakening_NREM	2150	Includes Frontal eye fields	-1		baseline_awakening_REM	1172	Anterior prefrontal cortex	2
baseline_awakening_NREM	2191	Somatosensory Association Cortex	-1		baseline_awakening_REM	1334	Dorsal anterior cingulate cortex	2
baseline_awakening_NREM	2213	Somatosensory Association Cortex	-1		baseline_awakening_REM	1335	Dorsal anterior cingulate cortex	2
baseline_awakening_NREM	2221	Somatosensory Association Cortex	-1		baseline_awakening_REM	1336	Dorsal anterior cingulate cortex	2
baseline_awakening_NREM	2222	Somatosensory Association Cortex	-1		baseline_awakening_REM	1337	Dorsal anterior cingulate cortex	2
baseline_awakening_NREM	2225	Premotor cortex and Supplementary Motor Cortex	-1		baseline_awakening_REM	1345	Anterior prefrontal cortex	2
baseline_awakening_NREM	2226	Premotor cortex and Supplementary Motor Cortex	-1		baseline_awakening_REM	1477	Pars triangularis	2
baseline_awakening_NREM	2229	Premotor cortex and Supplementary Motor Cortex	-1		baseline_awakening_REM	1481	Part of anterior cingulate cortex	2
baseline_awakening_NREM	2230	Premotor cortex and Supplementary Motor Cortex	-1		baseline_awakening_REM	1482	Part of anterior cingulate cortex	2
baseline_awakening_NREM	2235	Premotor cortex and Supplementary Motor Cortex	-1		baseline_awakening_REM	1483	Pars triangularis	2
baseline_awakening_NREM	2240	Premotor cortex and Supplementary Motor Cortex	-1		baseline_awakening_REM	1488	Ventral anterior cingulate cortex.	2
baseline_awakening_NREM	2241	Premotor cortex and Supplementary Motor Cortex	-1		baseline_awakening_REM	1493	Dorsal anterior cingulate cortex	2
baseline_awakening_NREM	2324	Premotor cortex and Supplementary Motor Cortex	-1		baseline_awakening_REM	1495	Ventral anterior cingulate cortex.	2
baseline_awakening_NREM	2325	Premotor cortex and Supplementary Motor Cortex	-1		baseline_awakening_REM	1500	Dorsolateral prefrontal cortex	2
baseline_awakening_NREM	2373	Premotor cortex and Supplementary Motor Cortex	-1		baseline_awakening_REM	1501	Dorsal anterior cingulate cortex	2
baseline_awakening_NREM	2421	Primary Motor Cortex	-1		baseline_awakening_REM	1502	Dorsal anterior cingulate cortex	2
baseline_awakening_NREM	110	Inferior temporal gyrus	0		baseline_awakening_REM	1503	Dorsolateral prefrontal cortex	2
baseline_awakening_NREM	111	Inferior temporal gyrus	0		baseline_awakening_REM	1511	Dorsolateral prefrontal cortex	2
baseline_awakening_NREM	121	Inferior temporal gyrus	0		baseline_awakening_REM	1628	Ventral anterior cingulate cortex.	2
baseline_awakening_NREM	141	Inferior temporal gyrus	0		baseline_awakening_REM	1635	Part of anterior cingulate cortex	2
baseline_awakening_NREM	153	Inferior temporal gyrus	0		baseline_awakening_REM	1636	Part of anterior cingulate cortex	2
baseline_awakening_NREM	196	Orbitofrontal area	0		baseline_awakening_REM	1637	Dorsolateral prefrontal cortex	2
baseline_awakening_NREM	200	Orbitofrontal area	0		baseline_awakening_REM	1639	Dorsolateral prefrontal cortex	2
baseline_awakening_NREM	258	Inferior temporal gyrus	0		baseline_awakening_REM	1644	Dorsal anterior cingulate cortex	2
baseline_awakening_NREM	259	Middle temporal gyrus	0		baseline_awakening_REM	1645	Ventral anterior cingulate cortex.	2
baseline_awakening_NREM	260	Inferior temporal gyrus	0		baseline_awakening_REM	1646	Ventral anterior cingulate cortex.	2
baseline_awakening_NREM	267	Inferior temporal gyrus	0		baseline_awakening_REM	1658	Dorsal anterior cingulate cortex	2
baseline_awakening_NREM	269	Inferior temporal gyrus	0		baseline_awakening_REM	1667	Dorsolateral prefrontal cortex	2
baseline_awakening_NREM	270	Inferior temporal gyrus	0		baseline_awakening_REM	1798	Dorsolateral prefrontal cortex	2
baseline_awakening_NREM	278	Inferior temporal gyrus	0		baseline_awakening_REM	1800	Dorsolateral prefrontal cortex	2
baseline_awakening_NREM	279	Inferior temporal gyrus	0		baseline_awakening_REM	1805	Ventral anterior cingulate cortex.	2
baseline_awakening_NREM	281	Middle temporal gyrus	0		baseline_awakening_REM	1808	Dorsolateral prefrontal cortex	2
baseline_awakening_NREM	288	Middle temporal gyrus	0		baseline_awakening_REM	1809	Dorsolateral prefrontal cortex	2
baseline_awakening_NREM	289	Middle temporal gyrus	0		baseline_awakening_REM	1810	Dorsolateral prefrontal cortex	2
baseline_awakening_NREM	298	Middle temporal gyrus	0		baseline_awakening_REM	1813	Dorsal anterior cingulate cortex	2
baseline_awakening_NREM	353	Subgenual area	0		baseline_awakening_REM	1822	Dorsolateral prefrontal cortex	2
baseline_awakening_NREM	362	Orbitofrontal area	0		baseline_awakening_REM	1824	Dorsolateral prefrontal cortex	2
baseline_awakening_NREM	369	Orbitofrontal area	0		baseline_awakening_REM	1831	Dorsolateral prefrontal cortex	2
baseline_awakening_NREM	370	Orbitofrontal area	0		baseline_awakening_REM	1833	Dorsolateral prefrontal cortex	2
baseline_awakening_NREM	375	Orbitofrontal area	0		baseline_awakening_REM	1836	Dorsolateral prefrontal cortex	2
baseline_awakening_NREM	376	Orbitofrontal area	0		baseline_awakening_REM	1959	Ventral anterior cingulate cortex.	2
baseline_awakening_NREM	379	Orbitofrontal area	0		baseline_awakening_REM	1963	Primary Somatosensory Cortex	2
baseline_awakening_NREM	380	Orbitofrontal area	0		baseline_awakening_REM	1967	Ventral anterior cingulate cortex.	2
baseline_awakening_NREM	388	Secondary visual cortex	0		baseline_awakening_REM	1997	Dorsal anterior cingulate cortex	2
baseline_awakening_NREM	438	Fusiform gyrus	0		baseline_awakening_REM	2001	Dorsolateral prefrontal cortex	2
baseline_awakening_NREM	448	Middle temporal gyrus	0		baseline_awakening_REM	2002	Includes Frontal eye fields	2
baseline_awakening_NREM	457	Middle temporal gyrus	0		baseline_awakening_REM	2010	Includes Frontal eye fields	2
baseline_awakening_NREM	464	Middle temporal gyrus	0		baseline_awakening_REM	2017	Dorsolateral prefrontal cortex	2
baseline_awakening_NREM	467	Middle temporal gyrus	0		baseline_awakening_REM	2119	Primary Somatosensory Cortex	2
baseline_awakening_NREM	468	Hippocampus	0		baseline_awakening_REM	2125	Primary Motor Cortex	2
baseline_awakening_NREM	474	Middle temporal gyrus	0		baseline_awakening_REM	2145	Includes Frontal eye fields	2
baseline_awakening_NREM	476	Middle temporal gyrus	0		baseline_awakening_REM	2236	Primary Somatosensory Cortex	2
baseline_awakening_NREM	477	Middle temporal gyrus	0		baseline_awakening_REM	2245	Premotor cortex and Supplementary Motor Cortex	2
baseline_awakening_NREM	478	Middle temporal gyrus	0		baseline_awakening_REM	2253	Premotor cortex and Supplementary Motor Cortex	2
baseline_awakening_NREM	482	Middle temporal gyrus	0		baseline_awakening_REM	2380	Premotor cortex and Supplementary Motor Cortex	2
baseline_awakening_NREM	483	Middle temporal gyrus	0		baseline_awakening_REM	2445	Primary Somatosensory Cortex	2
baseline_awakening_NREM	484	Middle temporal gyrus	0		baseline_awakening_REM	963	Dorsal anterior cingulate cortex	2.5
baseline_awakening_NREM	485	Middle temporal gyrus	0		baseline_awakening_REM	1170	Anterior prefrontal cortex	2.5
baseline_awakening_NREM	486	Middle temporal gyrus	0		baseline_awakening_REM	1181	Anterior prefrontal cortex	2.5
baseline_awakening_NREM	491	Middle temporal gyrus	0		baseline_awakening_REM	1305	Primary gustatory cortex	2.5
baseline_awakening_NREM	492	Middle temporal gyrus	0		baseline_awakening_REM	1314	Insular cortex	2.5
baseline_awakening_NREM	493	Middle temporal gyrus	0		baseline_awakening_REM	1343	Anterior prefrontal cortex	2.5
baseline_awakening_NREM	494	Middle temporal gyrus	0		baseline_awakening_REM	1351	Anterior prefrontal cortex	2.5
baseline_awakening_NREM	495	Middle temporal gyrus	0		baseline_awakening_REM	1352	Anterior prefrontal cortex	2.5
baseline_awakening_NREM	505	Middle temporal gyrus	0		baseline_awakening_REM	1455	Insular cortex	2.5
baseline_awakening_NREM	507	Middle temporal gyrus	0		baseline_awakening_REM	1463	Primary gustatory cortex	2.5
baseline_awakening_NREM	562	Orbitofrontal area	0		baseline_awakening_REM	1509	Dorsolateral prefrontal cortex	2.5
baseline_awakening_NREM	563	Orbitofrontal area	0		baseline_awakening_REM	1510	Dorsolateral prefrontal cortex	2.5
baseline_awakening_NREM	566	Pars orbitalis, part of the inferior frontal gyrus	0		baseline_awakening_REM	1527	Anterior prefrontal cortex	2.5
baseline_awakening_NREM	570	Anterior prefrontal cortex	0		baseline_awakening_REM	1531	Anterior prefrontal cortex	2.5
baseline_awakening_NREM	571	Orbitofrontal area	0		baseline_awakening_REM	1596	Supramarginal gyrus	2.5
baseline_awakening_NREM	572	Orbitofrontal area	0		baseline_awakening_REM	1602	Supramarginal gyrus	2.5
baseline_awakening_NREM	580	Anterior prefrontal cortex	0		baseline_awakening_REM	1608	Primary Somatosensory Cortex	2.5
baseline_awakening_NREM	581	Orbitofrontal area	0		baseline_awakening_REM	1649	Dorsolateral prefrontal cortex	2.5
baseline_awakening_NREM	582	Orbitofrontal area	0		baseline_awakening_REM	1654	Ventral anterior cingulate cortex.	2.5
baseline_awakening_NREM	590	Orbitofrontal area	0		baseline_awakening_REM	1656	Dorsolateral prefrontal cortex	2.5
baseline_awakening_NREM	591	Orbitofrontal area	0		baseline_awakening_REM	1659	Dorsal anterior cingulate cortex	2.5
baseline_awakening_NREM	592	Orbitofrontal area	0		baseline_awakening_REM	1660	Dorsal anterior cingulate cortex	2.5
baseline_awakening_NREM	593	Orbitofrontal area	0		baseline_awakening_REM	1668	Dorsal anterior cingulate cortex	2.5
baseline_awakening_NREM	598	Orbitofrontal area	0		baseline_awakening_REM	1669	Dorsal anterior cingulate cortex	2.5
baseline_awakening_NREM	599	Orbitofrontal area	0		baseline_awakening_REM	1675	Dorsolateral prefrontal cortex	2.5
baseline_awakening_NREM	600	Orbitofrontal area	0		baseline_awakening_REM	1676	Dorsolateral prefrontal cortex	2.5
baseline_awakening_NREM	601	Orbitofrontal area	0		baseline_awakening_REM	1683	Dorsolateral prefrontal cortex	2.5
baseline_awakening_NREM	602	Orbitofrontal area	0		baseline_awakening_REM	1754	Supramarginal gyrus	2.5
baseline_awakening_NREM	604	Orbitofrontal area	0		baseline_awakening_REM	1762	Supramarginal gyrus	2.5
baseline_awakening_NREM	605	Orbitofrontal area	0		baseline_awakening_REM	1768	Primary Somatosensory Cortex	2.5
baseline_awakening_NREM	606	Orbitofrontal area	0		baseline_awakening_REM	1774	Primary Motor Cortex	2.5
baseline_awakening_NREM	607	Orbitofrontal area	0		baseline_awakening_REM	1786	Primary Motor Cortex	2.5
baseline_awakening_NREM	608	Orbitofrontal area	0		baseline_awakening_REM	1804	Dorsal anterior cingulate cortex	2.5
baseline_awakening_NREM	609	Orbitofrontal area	0		baseline_awakening_REM	1814	Dorsal anterior cingulate cortex	2.5
baseline_awakening_NREM	610	Orbitofrontal area	0		baseline_awakening_REM	1815	Dorsal anterior cingulate cortex	2.5
baseline_awakening_NREM	672	Middle temporal gyrus	0		baseline_awakening_REM	1817	Dorsolateral prefrontal cortex	2.5
baseline_awakening_NREM	682	Middle temporal gyrus	0		baseline_awakening_REM	1819	Dorsal anterior cingulate cortex	2.5
baseline_awakening_NREM	683	Middle temporal gyrus	0		baseline_awakening_REM	1820	Dorsal anterior cingulate cortex	2.5
baseline_awakening_NREM	684	Middle temporal gyrus	0		baseline_awakening_REM	1829	Dorsolateral prefrontal cortex	2.5
baseline_awakening_NREM	689	Middle temporal gyrus	0		baseline_awakening_REM	1830	Dorsolateral prefrontal cortex	2.5
baseline_awakening_NREM	690	Middle temporal gyrus	0		baseline_awakening_REM	1837	Dorsolateral prefrontal cortex	2.5
baseline_awakening_NREM	691	Middle temporal gyrus	0		baseline_awakening_REM	1838	Dorsolateral prefrontal cortex	2.5
baseline_awakening_NREM	692	Middle temporal gyrus	0		baseline_awakening_REM	1845	Premotor cortex and Supplementary Motor Cortex	2.5
baseline_awakening_NREM	693	Middle temporal gyrus	0		baseline_awakening_REM	1846	Premotor cortex and Supplementary Motor Cortex	2.5
baseline_awakening_NREM	700	Middle temporal gyrus	0		baseline_awakening_REM	1851	Dorsolateral prefrontal cortex	2.5
baseline_awakening_NREM	701	Middle temporal gyrus	0		baseline_awakening_REM	1852	Dorsolateral prefrontal cortex	2.5
baseline_awakening_NREM	702	Middle temporal gyrus	0		baseline_awakening_REM	1998	Dorsal anterior cingulate cortex	2.5
baseline_awakening_NREM	703	Middle temporal gyrus	0		baseline_awakening_REM	1999	Dorsal anterior cingulate cortex	2.5
baseline_awakening_NREM	704	Middle temporal gyrus	0		baseline_awakening_REM	2006	Dorsal anterior cingulate cortex	2.5
baseline_awakening_NREM	705	Middle temporal gyrus	0		baseline_awakening_REM	2007	Dorsal anterior cingulate cortex	2.5
baseline_awakening_NREM	706	Superior temporal gyrus	0		baseline_awakening_REM	2012	Dorsolateral prefrontal cortex	2.5
baseline_awakening_NREM	707	Middle temporal gyrus	0		baseline_awakening_REM	2014	Includes Frontal eye fields	2.5
baseline_awakening_NREM	708	Middle temporal gyrus	0		baseline_awakening_REM	2015	Includes Frontal eye fields	2.5
baseline_awakening_NREM	709	Middle temporal gyrus	0		baseline_awakening_REM	2021	Includes Frontal eye fields	2.5
baseline_awakening_NREM	711	Middle temporal gyrus	0		baseline_awakening_REM	2022	Includes Frontal eye fields	2.5
baseline_awakening_NREM	712	Superior temporal gyrus	0		baseline_awakening_REM	2029	Premotor cortex and Supplementary Motor Cortex	2.5
baseline_awakening_NREM	713	Insular cortex	0		baseline_awakening_REM	2030	Premotor cortex and Supplementary Motor Cortex	2.5
baseline_awakening_NREM	714	Middle temporal gyrus	0		baseline_awakening_REM	2034	Dorsolateral prefrontal cortex	2.5
baseline_awakening_NREM	715	Middle temporal gyrus	0		baseline_awakening_REM	2151	Includes Frontal eye fields	2.5
baseline_awakening_NREM	716	Middle temporal gyrus	0		baseline_awakening_REM	2152	Includes Frontal eye fields	2.5
baseline_awakening_NREM	717	Middle temporal gyrus	0		baseline_awakening_REM	2159	Includes Frontal eye fields	2.5
baseline_awakening_NREM	718	Superior temporal gyrus	0		baseline_awakening_REM	2160	Includes Frontal eye fields	2.5
baseline_awakening_NREM	719	Superior temporal gyrus	0		baseline_awakening_REM	2165	Includes Frontal eye fields	2.5
baseline_awakening_NREM	720	Middle temporal gyrus	0		baseline_awakening_REM	2166	Includes Frontal eye fields	2.5
baseline_awakening_NREM	723	Middle temporal gyrus	0		baseline_awakening_REM	2172	Includes Frontal eye fields	2.5
baseline_awakening_NREM	724	Superior temporal gyrus	0		baseline_awakening_REM	2173	Includes Frontal eye fields	2.5
baseline_awakening_NREM	725	Superior temporal gyrus	0		baseline_awakening_REM	2174	Includes Frontal eye fields	2.5
baseline_awakening_NREM	726	Middle temporal gyrus	0		baseline_awakening_REM	2177	Includes Frontal eye fields	2.5
baseline_awakening_NREM	727	Middle temporal gyrus	0		baseline_awakening_REM	2178	Includes Frontal eye fields	2.5
baseline_awakening_NREM	728	Middle temporal gyrus	0		baseline_awakening_REM	2243	Premotor cortex and Supplementary Motor Cortex	2.5
baseline_awakening_NREM	729	Insular cortex	0		baseline_awakening_REM	2285	Includes Frontal eye fields	2.5
baseline_awakening_NREM	732	Insular cortex	0		baseline_awakening_REM	2442	Premotor cortex and Supplementary Motor Cortex	2.5
baseline_awakening_NREM	733	Superior temporal gyrus	0		baseline_awakening_REM	2444	Insular cortex	2.5
baseline_awakening_NREM	734	Superior temporal gyrus	0		baseline_awakening_REM	1129	Pars opercularis	3
baseline_awakening_NREM	735	Middle temporal gyrus	0		baseline_awakening_REM	1130	Pars opercularis	3
baseline_awakening_NREM	736	Middle temporal gyrus	0		baseline_awakening_REM	1163	Anterior prefrontal cortex	3
baseline_awakening_NREM	737	Temporopolar area	0		baseline_awakening_REM	1315	Premotor cortex and Supplementary Motor Cortex	3
baseline_awakening_NREM	738	Insular cortex	0		baseline_awakening_REM	1322	Pars opercularis	3
baseline_awakening_NREM	742	Temporopolar area	0		baseline_awakening_REM	1323	Pars opercularis	3
baseline_awakening_NREM	743	Superior temporal gyrus	0		baseline_awakening_REM	1327	Ventral anterior cingulate cortex.	3
baseline_awakening_NREM	745	Insular cortex	0		baseline_awakening_REM	1328	Ventral anterior cingulate cortex.	3
baseline_awakening_NREM	746	Subgenual area	0		baseline_awakening_REM	1342	Anterior prefrontal cortex	3
baseline_awakening_NREM	754	Subgenual area	0		baseline_awakening_REM	1346	Anterior prefrontal cortex	3
baseline_awakening_NREM	755	Subgenual area	0		baseline_awakening_REM	1353	Anterior prefrontal cortex	3
baseline_awakening_NREM	761	Pars orbitalis, part of the inferior frontal gyrus	0		baseline_awakening_REM	1354	Anterior prefrontal cortex	3
baseline_awakening_NREM	762	Ventral anterior cingulate cortex.	0		baseline_awakening_REM	1355	Anterior prefrontal cortex	3
baseline_awakening_NREM	763	Ventral anterior cingulate cortex.	0		baseline_awakening_REM	1365	Anterior prefrontal cortex	3
baseline_awakening_NREM	769	Pars orbitalis, part of the inferior frontal gyrus	0		baseline_awakening_REM	1454	Insular cortex	3
baseline_awakening_NREM	770	Dorsal anterior cingulate cortex	0		baseline_awakening_REM	1475	Dorsolateral prefrontal cortex	3
baseline_awakening_NREM	771	Dorsal anterior cingulate cortex	0		baseline_awakening_REM	1489	Ventral anterior cingulate cortex.	3
baseline_awakening_NREM	774	Pars orbitalis, part of the inferior frontal gyrus	0		baseline_awakening_REM	1494	Ventral anterior cingulate cortex.	3
baseline_awakening_NREM	775	Pars orbitalis, part of the inferior frontal gyrus	0		baseline_awakening_REM	1496	Dorsal anterior cingulate cortex	3
baseline_awakening_NREM	776	Anterior prefrontal cortex	0		baseline_awakening_REM	1504	Dorsolateral prefrontal cortex	3
baseline_awakening_NREM	777	Dorsal anterior cingulate cortex	0		baseline_awakening_REM	1508	Anterior prefrontal cortex	3
baseline_awakening_NREM	778	Dorsal anterior cingulate cortex	0		baseline_awakening_REM	1512	Dorsolateral prefrontal cortex	3
baseline_awakening_NREM	779	Anterior prefrontal cortex	0		baseline_awakening_REM	1513	Anterior prefrontal cortex	3
baseline_awakening_NREM	781	Pars orbitalis, part of the inferior frontal gyrus	0		baseline_awakening_REM	1514	Anterior prefrontal cortex	3
baseline_awakening_NREM	782	Dorsal anterior cingulate cortex	0		baseline_awakening_REM	1515	Anterior prefrontal cortex	3
baseline_awakening_NREM	783	Anterior prefrontal cortex	0		baseline_awakening_REM	1520	Dorsolateral prefrontal cortex	3
baseline_awakening_NREM	784	Anterior prefrontal cortex	0		baseline_awakening_REM	1521	Dorsolateral prefrontal cortex	3
baseline_awakening_NREM	785	Dorsal anterior cingulate cortex	0		baseline_awakening_REM	1524	Anterior prefrontal cortex	3
baseline_awakening_NREM	786	Pars orbitalis, part of the inferior frontal gyrus	0		baseline_awakening_REM	1526	Anterior prefrontal cortex	3
baseline_awakening_NREM	787	Anterior prefrontal cortex	0		baseline_awakening_REM	1528	Anterior prefrontal cortex	3
baseline_awakening_NREM	789	Anterior prefrontal cortex	0		baseline_awakening_REM	1633	Dorsolateral prefrontal cortex	3
baseline_awakening_NREM	790	Anterior prefrontal cortex	0		baseline_awakening_REM	1634	Dorsolateral prefrontal cortex	3
baseline_awakening_NREM	791	Anterior prefrontal cortex	0		baseline_awakening_REM	1641	Dorsolateral prefrontal cortex	3
baseline_awakening_NREM	792	Anterior prefrontal cortex	0		baseline_awakening_REM	1651	Dorsolateral prefrontal cortex	3
baseline_awakening_NREM	793	Orbitofrontal area	0		baseline_awakening_REM	1652	Dorsal anterior cingulate cortex	3
baseline_awakening_NREM	794	Anterior prefrontal cortex	0		baseline_awakening_REM	1653	Ventral anterior cingulate cortex.	3
baseline_awakening_NREM	795	Anterior prefrontal cortex	0		baseline_awakening_REM	1657	Dorsolateral prefrontal cortex	3
baseline_awakening_NREM	796	Anterior prefrontal cortex	0		baseline_awakening_REM	1661	Dorsal anterior cingulate cortex	3
baseline_awakening_NREM	797	Anterior prefrontal cortex	0		baseline_awakening_REM	1666	Dorsolateral prefrontal cortex	3
baseline_awakening_NREM	798	Anterior prefrontal cortex	0		baseline_awakening_REM	1670	Dorsolateral prefrontal cortex	3
baseline_awakening_NREM	799	Anterior prefrontal cortex	0		baseline_awakening_REM	1671	Dorsolateral prefrontal cortex	3
baseline_awakening_NREM	800	Anterior prefrontal cortex	0		baseline_awakening_REM	1674	Anterior prefrontal cortex	3
baseline_awakening_NREM	801	Anterior prefrontal cortex	0		baseline_awakening_REM	1677	Anterior prefrontal cortex	3
baseline_awakening_NREM	802	Anterior prefrontal cortex	0		baseline_awakening_REM	1678	Anterior prefrontal cortex	3
baseline_awakening_NREM	803	Anterior prefrontal cortex	0		baseline_awakening_REM	1679	Anterior prefrontal cortex	3
baseline_awakening_NREM	804	Anterior prefrontal cortex	0		baseline_awakening_REM	1684	Dorsolateral prefrontal cortex	3
baseline_awakening_NREM	805	Anterior prefrontal cortex	0		baseline_awakening_REM	1686	Anterior prefrontal cortex	3
baseline_awakening_NREM	806	Anterior prefrontal cortex	0		baseline_awakening_REM	1687	Anterior prefrontal cortex	3
baseline_awakening_NREM	807	Anterior prefrontal cortex	0		baseline_awakening_REM	1689	Anterior prefrontal cortex	3
baseline_awakening_NREM	808	Anterior prefrontal cortex	0		baseline_awakening_REM	1690	Dorsolateral prefrontal cortex	3
baseline_awakening_NREM	809	Anterior prefrontal cortex	0		baseline_awakening_REM	1691	Dorsolateral prefrontal cortex	3
baseline_awakening_NREM	810	Anterior prefrontal cortex	0		baseline_awakening_REM	1802	Dorsolateral prefrontal cortex	3
baseline_awakening_NREM	811	Anterior prefrontal cortex	0		baseline_awakening_REM	1825	Dorsolateral prefrontal cortex	3
baseline_awakening_NREM	854	Middle temporal gyrus	0		baseline_awakening_REM	1826	Dorsolateral prefrontal cortex	3
baseline_awakening_NREM	855	Fusiform gyrus	0		baseline_awakening_REM	1832	Dorsolateral prefrontal cortex	3
baseline_awakening_NREM	864	Superior temporal gyrus	0		baseline_awakening_REM	1834	Dorsolateral prefrontal cortex	3
baseline_awakening_NREM	870	Superior temporal gyrus	0		baseline_awakening_REM	1839	Dorsolateral prefrontal cortex	3
baseline_awakening_NREM	871	Superior temporal gyrus	0		baseline_awakening_REM	1840	Dorsolateral prefrontal cortex	3
baseline_awakening_NREM	872	Superior temporal gyrus	0		baseline_awakening_REM	1841	Dorsolateral prefrontal cortex	3
baseline_awakening_NREM	873	Superior temporal gyrus	0		baseline_awakening_REM	1844	Dorsolateral prefrontal cortex	3
baseline_awakening_NREM	874	Superior temporal gyrus	0		baseline_awakening_REM	1848	Dorsolateral prefrontal cortex	3
baseline_awakening_NREM	877	Agranular retrolimbic area	0		baseline_awakening_REM	1855	Dorsolateral prefrontal cortex	3
baseline_awakening_NREM	882	Superior temporal gyrus	0		baseline_awakening_REM	1922	Supramarginal gyrus	3
baseline_awakening_NREM	883	Superior temporal gyrus	0		baseline_awakening_REM	1923	Supramarginal gyrus	3
baseline_awakening_NREM	884	Superior temporal gyrus	0		baseline_awakening_REM	1935	Primary Somatosensory Cortex	3
baseline_awakening_NREM	885	Middle temporal gyrus	0		baseline_awakening_REM	1946	Primary Somatosensory Cortex	3
baseline_awakening_NREM	886	Middle temporal gyrus	0		baseline_awakening_REM	1947	Primary Somatosensory Cortex	3
baseline_awakening_NREM	887	Middle temporal gyrus	0		baseline_awakening_REM	1974	Ventral anterior cingulate cortex.	3
baseline_awakening_NREM	888	Middle temporal gyrus	0		baseline_awakening_REM	1981	Ventral anterior cingulate cortex.	3
baseline_awakening_NREM	890	Middle temporal gyrus	0		baseline_awakening_REM	2003	Includes Frontal eye fields	3
baseline_awakening_NREM	891	Middle temporal gyrus	0		baseline_awakening_REM	2005	Includes Frontal eye fields	3
baseline_awakening_NREM	892	Superior temporal gyrus	0		baseline_awakening_REM	2011	Includes Frontal eye fields	3
baseline_awakening_NREM	893	Superior temporal gyrus	0		baseline_awakening_REM	2023	Dorsolateral prefrontal cortex	3
baseline_awakening_NREM	894	Insular cortex	0		baseline_awakening_REM	2025	Includes Frontal eye fields	3
baseline_awakening_NREM	895	Superior temporal gyrus	0		baseline_awakening_REM	2027	Dorsolateral prefrontal cortex	3
baseline_awakening_NREM	896	Superior temporal gyrus	0		baseline_awakening_REM	2028	Includes Frontal eye fields	3
baseline_awakening_NREM	897	Superior temporal gyrus	0		baseline_awakening_REM	2033	Dorsolateral prefrontal cortex	3
baseline_awakening_NREM	898	Superior temporal gyrus	0		baseline_awakening_REM	2035	Includes Frontal eye fields	3
baseline_awakening_NREM	899	Insular cortex	0		baseline_awakening_REM	2100	Supramarginal gyrus	3
baseline_awakening_NREM	900	Insular cortex	0		baseline_awakening_REM	2150	Includes Frontal eye fields	3
baseline_awakening_NREM	901	Insular cortex	0		baseline_awakening_REM	2274	Includes Frontal eye fields	3
baseline_awakening_NREM	902	Insular cortex	0		baseline_awakening_REM	2357	Premotor cortex and Supplementary Motor Cortex	3
baseline_awakening_NREM	903	Superior temporal gyrus	0		baseline_awakening_REM	566	Pars orbitalis, part of the inferior frontal gyrus	3.5
baseline_awakening_NREM	904	Superior temporal gyrus	0		baseline_awakening_REM	775	Pars orbitalis, part of the inferior frontal gyrus	3.5
baseline_awakening_NREM	905	Superior temporal gyrus	0		baseline_awakening_REM	962	Dorsal anterior cingulate cortex	3.5
baseline_awakening_NREM	906	Superior temporal gyrus	0		baseline_awakening_REM	970	Anterior prefrontal cortex	3.5
baseline_awakening_NREM	907	Insular cortex	0		baseline_awakening_REM	981	Anterior prefrontal cortex	3.5
baseline_awakening_NREM	908	Insular cortex	0		baseline_awakening_REM	986	Anterior prefrontal cortex	3.5
baseline_awakening_NREM	909	Insular cortex	0		baseline_awakening_REM	1103	Insular cortex	3.5
baseline_awakening_NREM	910	Superior temporal gyrus	0		baseline_awakening_REM	1104	Insular cortex	3.5
baseline_awakening_NREM	911	Middle temporal gyrus	0		baseline_awakening_REM	1106	Superior temporal gyrus	3.5
baseline_awakening_NREM	912	Superior temporal gyrus	0		baseline_awakening_REM	1114	Superior temporal gyrus	3.5
baseline_awakening_NREM	913	Superior temporal gyrus	0		baseline_awakening_REM	1154	Dorsal anterior cingulate cortex	3.5
baseline_awakening_NREM	914	Insular cortex	0		baseline_awakening_REM	1169	Anterior prefrontal cortex	3.5
baseline_awakening_NREM	915	Insular cortex	0		baseline_awakening_REM	1173	Anterior prefrontal cortex	3.5
baseline_awakening_NREM	916	Insular cortex	0		baseline_awakening_REM	1174	Anterior prefrontal cortex	3.5
baseline_awakening_NREM	917	Superior temporal gyrus	0		baseline_awakening_REM	1180	Anterior prefrontal cortex	3.5
baseline_awakening_NREM	918	Superior temporal gyrus	0		baseline_awakening_REM	1185	Anterior prefrontal cortex	3.5
baseline_awakening_NREM	919	Superior temporal gyrus	0		baseline_awakening_REM	1186	Anterior prefrontal cortex	3.5
baseline_awakening_NREM	920	Superior temporal gyrus	0		baseline_awakening_REM	1189	Anterior prefrontal cortex	3.5
baseline_awakening_NREM	921	Insular cortex	0		baseline_awakening_REM	1301	Insular cortex	3.5
baseline_awakening_NREM	922	Insular cortex	0		baseline_awakening_REM	1324	Pars triangularis	3.5
baseline_awakening_NREM	923	Insular cortex	0		baseline_awakening_REM	1350	Anterior prefrontal cortex	3.5
baseline_awakening_NREM	924	Insular cortex	0		baseline_awakening_REM	1356	Anterior prefrontal cortex	3.5
baseline_awakening_NREM	925	Superior temporal gyrus	0		baseline_awakening_REM	1358	Anterior prefrontal cortex	3.5
baseline_awakening_NREM	926	Superior temporal gyrus	0		baseline_awakening_REM	1359	Anterior prefrontal cortex	3.5
baseline_awakening_NREM	927	Superior temporal gyrus	0		baseline_awakening_REM	1360	Anterior prefrontal cortex	3.5
baseline_awakening_NREM	928	Insular cortex	0		baseline_awakening_REM	1361	Anterior prefrontal cortex	3.5
baseline_awakening_NREM	929	Insular cortex	0		baseline_awakening_REM	1362	Anterior prefrontal cortex	3.5
baseline_awakening_NREM	930	Insular cortex	0		baseline_awakening_REM	1363	Anterior prefrontal cortex	3.5
baseline_awakening_NREM	931	Insular cortex	0		baseline_awakening_REM	1366	Anterior prefrontal cortex	3.5
baseline_awakening_NREM	932	Superior temporal gyrus	0		baseline_awakening_REM	1367	Anterior prefrontal cortex	3.5
baseline_awakening_NREM	933	Pars orbitalis, part of the inferior frontal gyrus	0		baseline_awakening_REM	1497	Dorsolateral prefrontal cortex	3.5
baseline_awakening_NREM	934	Pars orbitalis, part of the inferior frontal gyrus	0		baseline_awakening_REM	1507	Anterior prefrontal cortex	3.5
baseline_awakening_NREM	935	Insular cortex	0		baseline_awakening_REM	1519	Anterior prefrontal cortex	3.5
baseline_awakening_NREM	936	Pars orbitalis, part of the inferior frontal gyrus	0		baseline_awakening_REM	1522	Anterior prefrontal cortex	3.5
baseline_awakening_NREM	937	Pars orbitalis, part of the inferior frontal gyrus	0		baseline_awakening_REM	1523	Anterior prefrontal cortex	3.5
baseline_awakening_NREM	940	Pars orbitalis, part of the inferior frontal gyrus	0		baseline_awakening_REM	1525	Anterior prefrontal cortex	3.5
baseline_awakening_NREM	941	Pars orbitalis, part of the inferior frontal gyrus	0		baseline_awakening_REM	1595	Supramarginal gyrus	3.5
baseline_awakening_NREM	942	Pars orbitalis, part of the inferior frontal gyrus	0		baseline_awakening_REM	1616	Ventral anterior cingulate cortex.	3.5
baseline_awakening_NREM	943	Pars orbitalis, part of the inferior frontal gyrus	0		baseline_awakening_REM	1621	Ventral anterior cingulate cortex.	3.5
baseline_awakening_NREM	944	Insular cortex	0		baseline_awakening_REM	1622	Ventral anterior cingulate cortex.	3.5
baseline_awakening_NREM	945	Insular cortex	0		baseline_awakening_REM	1662	Dorsolateral prefrontal cortex	3.5
baseline_awakening_NREM	946	Pars orbitalis, part of the inferior frontal gyrus	0		baseline_awakening_REM	1665	Dorsolateral prefrontal cortex	3.5
baseline_awakening_NREM	947	Pars orbitalis, part of the inferior frontal gyrus	0		baseline_awakening_REM	1682	Anterior prefrontal cortex	3.5
baseline_awakening_NREM	949	Pars triangularis	0		baseline_awakening_REM	1688	Anterior prefrontal cortex	3.5
baseline_awakening_NREM	950	Pars orbitalis, part of the inferior frontal gyrus	0		baseline_awakening_REM	1692	Anterior prefrontal cortex	3.5
baseline_awakening_NREM	951	Pars orbitalis, part of the inferior frontal gyrus	0		baseline_awakening_REM	1767	Primary Somatosensory Cortex	3.5
baseline_awakening_NREM	952	Pars orbitalis, part of the inferior frontal gyrus	0		baseline_awakening_REM	1777	Ventral anterior cingulate cortex.	3.5
baseline_awakening_NREM	953	Pars orbitalis, part of the inferior frontal gyrus	0		baseline_awakening_REM	1789	Ventral anterior cingulate cortex.	3.5
baseline_awakening_NREM	955	Pars opercularis	0		baseline_awakening_REM	1797	Ventral anterior cingulate cortex.	3.5
baseline_awakening_NREM	956	Dorsal anterior cingulate cortex	0		baseline_awakening_REM	1828	Dorsolateral prefrontal cortex	3.5
baseline_awakening_NREM	957	Ventral anterior cingulate cortex.	0		baseline_awakening_REM	1835	Dorsolateral prefrontal cortex	3.5
baseline_awakening_NREM	958	Pars orbitalis, part of the inferior frontal gyrus	0		baseline_awakening_REM	1842	Dorsolateral prefrontal cortex	3.5
baseline_awakening_NREM	960	Anterior prefrontal cortex	0		baseline_awakening_REM	1843	Dorsolateral prefrontal cortex	3.5
baseline_awakening_NREM	962	Dorsal anterior cingulate cortex	0		baseline_awakening_REM	1847	Dorsolateral prefrontal cortex	3.5
baseline_awakening_NREM	963	Dorsal anterior cingulate cortex	0		baseline_awakening_REM	1850	Dorsolateral prefrontal cortex	3.5
baseline_awakening_NREM	964	Dorsal anterior cingulate cortex	0		baseline_awakening_REM	1854	Dorsolateral prefrontal cortex	3.5
baseline_awakening_NREM	965	Dorsal anterior cingulate cortex	0		baseline_awakening_REM	1944	Primary Somatosensory Cortex	3.5
baseline_awakening_NREM	966	Anterior prefrontal cortex	0		baseline_awakening_REM	1952	Primary Somatosensory Cortex	3.5
baseline_awakening_NREM	967	Anterior prefrontal cortex	0		baseline_awakening_REM	1953	Primary Somatosensory Cortex	3.5
baseline_awakening_NREM	968	Anterior prefrontal cortex	0		baseline_awakening_REM	1954	Primary Somatosensory Cortex	3.5
baseline_awakening_NREM	970	Anterior prefrontal cortex	0		baseline_awakening_REM	1957	Primary Motor Cortex	3.5
baseline_awakening_NREM	971	Anterior prefrontal cortex	0		baseline_awakening_REM	1966	Primary Motor Cortex	3.5
baseline_awakening_NREM	972	Anterior prefrontal cortex	0		baseline_awakening_REM	1968	Ventral anterior cingulate cortex.	3.5
baseline_awakening_NREM	973	Anterior prefrontal cortex	0		baseline_awakening_REM	1969	Ventral anterior cingulate cortex.	3.5
baseline_awakening_NREM	974	Anterior prefrontal cortex	0		baseline_awakening_REM	1970	Ventral anterior cingulate cortex.	3.5
baseline_awakening_NREM	975	Anterior prefrontal cortex	0		baseline_awakening_REM	1975	Ventral anterior cingulate cortex.	3.5
baseline_awakening_NREM	976	Anterior prefrontal cortex	0		baseline_awakening_REM	1977	Ventral anterior cingulate cortex.	3.5
baseline_awakening_NREM	977	Anterior prefrontal cortex	0		baseline_awakening_REM	1984	Ventral anterior cingulate cortex.	3.5
baseline_awakening_NREM	978	Anterior prefrontal cortex	0		baseline_awakening_REM	1986	Premotor cortex and Supplementary Motor Cortex	3.5
baseline_awakening_NREM	979	Anterior prefrontal cortex	0		baseline_awakening_REM	1993	Includes Frontal eye fields	3.5
baseline_awakening_NREM	980	Anterior prefrontal cortex	0		baseline_awakening_REM	2013	Includes Frontal eye fields	3.5
baseline_awakening_NREM	981	Anterior prefrontal cortex	0		baseline_awakening_REM	2019	Includes Frontal eye fields	3.5
baseline_awakening_NREM	982	Anterior prefrontal cortex	0		baseline_awakening_REM	2020	Includes Frontal eye fields	3.5
baseline_awakening_NREM	983	Anterior prefrontal cortex	0		baseline_awakening_REM	2024	Includes Frontal eye fields	3.5
baseline_awakening_NREM	984	Anterior prefrontal cortex	0		baseline_awakening_REM	2026	Dorsolateral prefrontal cortex	3.5
baseline_awakening_NREM	985	Anterior prefrontal cortex	0		baseline_awakening_REM	2031	Dorsolateral prefrontal cortex	3.5
baseline_awakening_NREM	986	Anterior prefrontal cortex	0		baseline_awakening_REM	2032	Dorsolateral prefrontal cortex	3.5
baseline_awakening_NREM	987	Anterior prefrontal cortex	0		baseline_awakening_REM	2114	Primary Somatosensory Cortex	3.5
baseline_awakening_NREM	988	Anterior prefrontal cortex	0		baseline_awakening_REM	2115	Primary Somatosensory Cortex	3.5
baseline_awakening_NREM	989	Anterior prefrontal cortex	0		baseline_awakening_REM	2120	Primary Motor Cortex	3.5
baseline_awakening_NREM	990	Anterior prefrontal cortex	0		baseline_awakening_REM	2123	Premotor cortex and Supplementary Motor Cortex	3.5
baseline_awakening_NREM	991	Anterior prefrontal cortex	0		baseline_awakening_REM	2124	Dorsal Posterior cingulate cortex	3.5
baseline_awakening_NREM	992	Anterior prefrontal cortex	0		baseline_awakening_REM	2127	Premotor cortex and Supplementary Motor Cortex	3.5
baseline_awakening_NREM	993	Anterior prefrontal cortex	0		baseline_awakening_REM	2132	Ventral anterior cingulate cortex.	3.5
baseline_awakening_NREM	994	Anterior prefrontal cortex	0		baseline_awakening_REM	2139	Premotor cortex and Supplementary Motor Cortex	3.5
baseline_awakening_NREM	995	Anterior prefrontal cortex	0		baseline_awakening_REM	2147	Premotor cortex and Supplementary Motor Cortex	3.5
baseline_awakening_NREM	998	Secondary visual cortex	0		baseline_awakening_REM	2148	Premotor cortex and Supplementary Motor Cortex	3.5
baseline_awakening_NREM	1005	Associative visual cortex	0		baseline_awakening_REM	2240	Premotor cortex and Supplementary Motor Cortex	3.5
baseline_awakening_NREM	1049	Middle temporal gyrus	0		baseline_awakening_REM	2271	Includes Frontal eye fields	3.5
baseline_awakening_NREM	1050	Superior temporal gyrus	0		baseline_awakening_REM	2278	Includes Frontal eye fields	3.5
baseline_awakening_NREM	1060	Superior temporal gyrus	0		baseline_awakening_REM	2283	Includes Frontal eye fields	3.5
baseline_awakening_NREM	1066	Superior temporal gyrus	0		baseline_awakening_REM	2284	Premotor cortex and Supplementary Motor Cortex	3.5
baseline_awakening_NREM	1067	Superior temporal gyrus	0		baseline_awakening_REM	2286	Includes Frontal eye fields	3.5
baseline_awakening_NREM	1068	Superior temporal gyrus	0		baseline_awakening_REM	2287	Premotor cortex and Supplementary Motor Cortex	3.5
baseline_awakening_NREM	1070	Auditory cortex	0		baseline_awakening_REM	2288	Includes Frontal eye fields	3.5
baseline_awakening_NREM	1071	Superior temporal gyrus	0		baseline_awakening_REM	2289	Includes Frontal eye fields	3.5
baseline_awakening_NREM	1072	Superior temporal gyrus	0		baseline_awakening_REM	2324	Premotor cortex and Supplementary Motor Cortex	3.5
baseline_awakening_NREM	1073	Superior temporal gyrus	0		baseline_awakening_REM	2327	Premotor cortex and Supplementary Motor Cortex	3.5
baseline_awakening_NREM	1074	Superior temporal gyrus	0		baseline_awakening_REM	2375	Premotor cortex and Supplementary Motor Cortex	3.5
baseline_awakening_NREM	1075	Auditory cortex	0		baseline_awakening_REM	2420	Primary Somatosensory Cortex	3.5
baseline_awakening_NREM	1076	Auditory cortex	0		baseline_awakening_REM	2421	Primary Motor Cortex	3.5
baseline_awakening_NREM	1077	Auditory cortex	0		baseline_awakening_REM	2422	Primary Motor Cortex	3.5
baseline_awakening_NREM	1078	Auditory cortex	0		baseline_awakening_REM	2423	Premotor cortex and Supplementary Motor Cortex	3.5
baseline_awakening_NREM	1079	Superior temporal gyrus	0		baseline_awakening_REM	2429	Primary Somatosensory Cortex	3.5
baseline_awakening_NREM	1080	Auditory cortex	0		baseline_awakening_REM	2433	Primary Somatosensory Cortex	3.5
baseline_awakening_NREM	1081	Auditory cortex	0		baseline_awakening_REM	2434	Premotor cortex and Supplementary Motor Cortex	3.5
baseline_awakening_NREM	1082	Auditory cortex	0		baseline_awakening_REM	2435	Premotor cortex and Supplementary Motor Cortex	3.5
baseline_awakening_NREM	1083	Auditory cortex	0		baseline_awakening_REM	2437	Supramarginal gyrus	3.5
baseline_awakening_NREM	1084	Insular cortex	0		baseline_awakening_REM	378	Orbitofrontal area	4
baseline_awakening_NREM	1085	Insular cortex	0		baseline_awakening_REM	598	Orbitofrontal area	4
baseline_awakening_NREM	1086	Auditory cortex	0		baseline_awakening_REM	605	Orbitofrontal area	4
baseline_awakening_NREM	1087	Auditory cortex	0		baseline_awakening_REM	606	Orbitofrontal area	4
baseline_awakening_NREM	1088	Auditory cortex	0		baseline_awakening_REM	790	Anterior prefrontal cortex	4
baseline_awakening_NREM	1089	Auditory cortex	0		baseline_awakening_REM	791	Anterior prefrontal cortex	4
baseline_awakening_NREM	1090	Auditory cortex	0		baseline_awakening_REM	792	Anterior prefrontal cortex	4
baseline_awakening_NREM	1091	Superior temporal gyrus	0		baseline_awakening_REM	798	Anterior prefrontal cortex	4
baseline_awakening_NREM	1092	Insular cortex	0		baseline_awakening_REM	799	Anterior prefrontal cortex	4
baseline_awakening_NREM	1093	Insular cortex	0		baseline_awakening_REM	807	Anterior prefrontal cortex	4
baseline_awakening_NREM	1094	Insular cortex	0		baseline_awakening_REM	808	Anterior prefrontal cortex	4
baseline_awakening_NREM	1095	Insular cortex	0		baseline_awakening_REM	809	Anterior prefrontal cortex	4
baseline_awakening_NREM	1096	Superior temporal gyrus	0		baseline_awakening_REM	810	Anterior prefrontal cortex	4
baseline_awakening_NREM	1097	Auditory cortex	0		baseline_awakening_REM	811	Anterior prefrontal cortex	4
baseline_awakening_NREM	1098	Auditory cortex	0		baseline_awakening_REM	956	Dorsal anterior cingulate cortex	4
baseline_awakening_NREM	1099	Superior temporal gyrus	0		baseline_awakening_REM	957	Ventral anterior cingulate cortex.	4
baseline_awakening_NREM	1100	Superior temporal gyrus	0		baseline_awakening_REM	964	Dorsal anterior cingulate cortex	4
baseline_awakening_NREM	1101	Insular cortex	0		baseline_awakening_REM	965	Dorsal anterior cingulate cortex	4
baseline_awakening_NREM	1102	Insular cortex	0		baseline_awakening_REM	969	Anterior prefrontal cortex	4
baseline_awakening_NREM	1103	Insular cortex	0		baseline_awakening_REM	971	Anterior prefrontal cortex	4
baseline_awakening_NREM	1104	Insular cortex	0		baseline_awakening_REM	972	Anterior prefrontal cortex	4
baseline_awakening_NREM	1105	Superior temporal gyrus	0		baseline_awakening_REM	973	Anterior prefrontal cortex	4
baseline_awakening_NREM	1106	Superior temporal gyrus	0		baseline_awakening_REM	974	Anterior prefrontal cortex	4
baseline_awakening_NREM	1107	Superior temporal gyrus	0		baseline_awakening_REM	975	Anterior prefrontal cortex	4
baseline_awakening_NREM	1108	Premotor cortex and Supplementary Motor Cortex	0		baseline_awakening_REM	980	Anterior prefrontal cortex	4
baseline_awakening_NREM	1109	Insular cortex	0		baseline_awakening_REM	982	Anterior prefrontal cortex	4
baseline_awakening_NREM	1110	Insular cortex	0		baseline_awakening_REM	983	Anterior prefrontal cortex	4
baseline_awakening_NREM	1111	Insular cortex	0		baseline_awakening_REM	984	Anterior prefrontal cortex	4
baseline_awakening_NREM	1112	Premotor cortex and Supplementary Motor Cortex	0		baseline_awakening_REM	985	Anterior prefrontal cortex	4
baseline_awakening_NREM	1113	Premotor cortex and Supplementary Motor Cortex	0		baseline_awakening_REM	987	Anterior prefrontal cortex	4
baseline_awakening_NREM	1114	Superior temporal gyrus	0		baseline_awakening_REM	988	Anterior prefrontal cortex	4
baseline_awakening_NREM	1115	Premotor cortex and Supplementary Motor Cortex	0		baseline_awakening_REM	991	Anterior prefrontal cortex	4
baseline_awakening_NREM	1116	Pars opercularis	0		baseline_awakening_REM	992	Anterior prefrontal cortex	4
baseline_awakening_NREM	1117	Insular cortex	0		baseline_awakening_REM	993	Anterior prefrontal cortex	4
baseline_awakening_NREM	1118	Insular cortex	0		baseline_awakening_REM	994	Anterior prefrontal cortex	4
baseline_awakening_NREM	1119	Pars opercularis	0		baseline_awakening_REM	995	Anterior prefrontal cortex	4
baseline_awakening_NREM	1120	Premotor cortex and Supplementary Motor Cortex	0		baseline_awakening_REM	1109	Insular cortex	4
baseline_awakening_NREM	1121	Premotor cortex and Supplementary Motor Cortex	0		baseline_awakening_REM	1126	Insular cortex	4
baseline_awakening_NREM	1122	Pars opercularis	0		baseline_awakening_REM	1135	Insular cortex	4
baseline_awakening_NREM	1123	Pars opercularis	0		baseline_awakening_REM	1143	Pars triangularis	4
baseline_awakening_NREM	1124	Insular cortex	0		baseline_awakening_REM	1158	Dorsolateral prefrontal cortex	4
baseline_awakening_NREM	1125	Insular cortex	0		baseline_awakening_REM	1159	Dorsolateral prefrontal cortex	4
baseline_awakening_NREM	1126	Insular cortex	0		baseline_awakening_REM	1164	Dorsolateral prefrontal cortex	4
baseline_awakening_NREM	1127	Insular cortex	0		baseline_awakening_REM	1166	Anterior prefrontal cortex	4
baseline_awakening_NREM	1128	Pars opercularis	0		baseline_awakening_REM	1167	Anterior prefrontal cortex	4
baseline_awakening_NREM	1129	Pars opercularis	0		baseline_awakening_REM	1168	Anterior prefrontal cortex	4
baseline_awakening_NREM	1130	Pars opercularis	0		baseline_awakening_REM	1175	Anterior prefrontal cortex	4
baseline_awakening_NREM	1131	Pars opercularis	0		baseline_awakening_REM	1176	Anterior prefrontal cortex	4
baseline_awakening_NREM	1132	Pars opercularis	0		baseline_awakening_REM	1177	Anterior prefrontal cortex	4
baseline_awakening_NREM	1133	Insular cortex	0		baseline_awakening_REM	1178	Anterior prefrontal cortex	4
baseline_awakening_NREM	1134	Insular cortex	0		baseline_awakening_REM	1179	Anterior prefrontal cortex	4
baseline_awakening_NREM	1135	Insular cortex	0		baseline_awakening_REM	1182	Anterior prefrontal cortex	4
baseline_awakening_NREM	1136	Insular cortex	0		baseline_awakening_REM	1183	Anterior prefrontal cortex	4
baseline_awakening_NREM	1137	Pars opercularis	0		baseline_awakening_REM	1184	Anterior prefrontal cortex	4
baseline_awakening_NREM	1138	Pars opercularis	0		baseline_awakening_REM	1187	Anterior prefrontal cortex	4
baseline_awakening_NREM	1139	Pars triangularis	0		baseline_awakening_REM	1188	Anterior prefrontal cortex	4
baseline_awakening_NREM	1140	Pars triangularis	0		baseline_awakening_REM	1190	Anterior prefrontal cortex	4
baseline_awakening_NREM	1141	Insular cortex	0		baseline_awakening_REM	1191	Anterior prefrontal cortex	4
baseline_awakening_NREM	1142	Pars triangularis	0		baseline_awakening_REM	1192	Anterior prefrontal cortex	4
baseline_awakening_NREM	1143	Pars triangularis	0		baseline_awakening_REM	1193	Anterior prefrontal cortex	4
baseline_awakening_NREM	1144	Insular cortex	0		baseline_awakening_REM	1194	Anterior prefrontal cortex	4
baseline_awakening_NREM	1145	Pars triangularis	0		baseline_awakening_REM	1271	Retrosplenial cingulate cortex	4
baseline_awakening_NREM	1146	Pars triangularis	0		baseline_awakening_REM	1281	Auditory cortex	4
baseline_awakening_NREM	1147	Pars triangularis	0		baseline_awakening_REM	1292	Insular cortex	4
baseline_awakening_NREM	1148	Pars triangularis	0		baseline_awakening_REM	1318	Pars opercularis	4
baseline_awakening_NREM	1149	Pars triangularis	0		baseline_awakening_REM	1329	Dorsolateral prefrontal cortex	4
baseline_awakening_NREM	1150	Dorsolateral prefrontal cortex	0		baseline_awakening_REM	1331	Dorsolateral prefrontal cortex	4
baseline_awakening_NREM	1151	Dorsolateral prefrontal cortex	0		baseline_awakening_REM	1338	Dorsolateral prefrontal cortex	4
baseline_awakening_NREM	1152	Ventral anterior cingulate cortex.	0		baseline_awakening_REM	1341	Anterior prefrontal cortex	4
baseline_awakening_NREM	1153	Ventral anterior cingulate cortex.	0		baseline_awakening_REM	1347	Anterior prefrontal cortex	4
baseline_awakening_NREM	1155	Dorsolateral prefrontal cortex	0		baseline_awakening_REM	1348	Anterior prefrontal cortex	4
baseline_awakening_NREM	1156	Dorsolateral prefrontal cortex	0		baseline_awakening_REM	1349	Anterior prefrontal cortex	4
baseline_awakening_NREM	1157	Pars triangularis	0		baseline_awakening_REM	1357	Anterior prefrontal cortex	4
baseline_awakening_NREM	1158	Dorsolateral prefrontal cortex	0		baseline_awakening_REM	1364	Anterior prefrontal cortex	4
baseline_awakening_NREM	1159	Dorsolateral prefrontal cortex	0		baseline_awakening_REM	1368	Anterior prefrontal cortex	4
baseline_awakening_NREM	1160	Anterior prefrontal cortex	0		baseline_awakening_REM	1369	Anterior prefrontal cortex	4
baseline_awakening_NREM	1161	Dorsal anterior cingulate cortex	0		baseline_awakening_REM	1370	Anterior prefrontal cortex	4
baseline_awakening_NREM	1162	Dorsal anterior cingulate cortex	0		baseline_awakening_REM	1457	Supramarginal gyrus	4
baseline_awakening_NREM	1163	Anterior prefrontal cortex	0		baseline_awakening_REM	1484	Pars opercularis	4
baseline_awakening_NREM	1164	Dorsolateral prefrontal cortex	0		baseline_awakening_REM	1491	Pars triangularis	4
baseline_awakening_NREM	1165	Dorsolateral prefrontal cortex	0		baseline_awakening_REM	1498	Dorsolateral prefrontal cortex	4
baseline_awakening_NREM	1166	Anterior prefrontal cortex	0		baseline_awakening_REM	1506	Anterior prefrontal cortex	4
baseline_awakening_NREM	1167	Anterior prefrontal cortex	0		baseline_awakening_REM	1516	Dorsolateral prefrontal cortex	4
baseline_awakening_NREM	1168	Anterior prefrontal cortex	0		baseline_awakening_REM	1517	Anterior prefrontal cortex	4
baseline_awakening_NREM	1169	Anterior prefrontal cortex	0		baseline_awakening_REM	1518	Anterior prefrontal cortex	4
baseline_awakening_NREM	1170	Anterior prefrontal cortex	0		baseline_awakening_REM	1529	Anterior prefrontal cortex	4
baseline_awakening_NREM	1171	Anterior prefrontal cortex	0		baseline_awakening_REM	1530	Anterior prefrontal cortex	4
baseline_awakening_NREM	1172	Anterior prefrontal cortex	0		baseline_awakening_REM	1532	Anterior prefrontal cortex	4
baseline_awakening_NREM	1173	Anterior prefrontal cortex	0		baseline_awakening_REM	1533	Anterior prefrontal cortex	4
baseline_awakening_NREM	1174	Anterior prefrontal cortex	0		baseline_awakening_REM	1605	Supramarginal gyrus	4
baseline_awakening_NREM	1175	Anterior prefrontal cortex	0		baseline_awakening_REM	1611	Primary Somatosensory Cortex	4
baseline_awakening_NREM	1176	Anterior prefrontal cortex	0		baseline_awakening_REM	1663	Dorsolateral prefrontal cortex	4
baseline_awakening_NREM	1177	Anterior prefrontal cortex	0		baseline_awakening_REM	1672	Anterior prefrontal cortex	4
baseline_awakening_NREM	1178	Anterior prefrontal cortex	0		baseline_awakening_REM	1673	Anterior prefrontal cortex	4
baseline_awakening_NREM	1179	Anterior prefrontal cortex	0		baseline_awakening_REM	1680	Anterior prefrontal cortex	4
baseline_awakening_NREM	1180	Anterior prefrontal cortex	0		baseline_awakening_REM	1681	Anterior prefrontal cortex	4
baseline_awakening_NREM	1181	Anterior prefrontal cortex	0		baseline_awakening_REM	1685	Anterior prefrontal cortex	4
baseline_awakening_NREM	1182	Anterior prefrontal cortex	0		baseline_awakening_REM	1693	Anterior prefrontal cortex	4
baseline_awakening_NREM	1183	Anterior prefrontal cortex	0		baseline_awakening_REM	1694	Anterior prefrontal cortex	4
baseline_awakening_NREM	1184	Anterior prefrontal cortex	0		baseline_awakening_REM	1775	Primary Somatosensory Cortex	4
baseline_awakening_NREM	1185	Anterior prefrontal cortex	0		baseline_awakening_REM	1779	Primary Motor Cortex	4
baseline_awakening_NREM	1186	Anterior prefrontal cortex	0		baseline_awakening_REM	1780	Primary Motor Cortex	4
baseline_awakening_NREM	1187	Anterior prefrontal cortex	0		baseline_awakening_REM	1806	Ventral anterior cingulate cortex.	4
baseline_awakening_NREM	1188	Anterior prefrontal cortex	0		baseline_awakening_REM	1818	Dorsolateral prefrontal cortex	4
baseline_awakening_NREM	1189	Anterior prefrontal cortex	0		baseline_awakening_REM	1821	Dorsal anterior cingulate cortex	4
baseline_awakening_NREM	1190	Anterior prefrontal cortex	0		baseline_awakening_REM	1849	Dorsolateral prefrontal cortex	4
baseline_awakening_NREM	1191	Anterior prefrontal cortex	0		baseline_awakening_REM	1853	Dorsolateral prefrontal cortex	4
baseline_awakening_NREM	1192	Anterior prefrontal cortex	0		baseline_awakening_REM	1856	Dorsolateral prefrontal cortex	4
baseline_awakening_NREM	1193	Anterior prefrontal cortex	0		baseline_awakening_REM	1931	Supramarginal gyrus	4
baseline_awakening_NREM	1194	Anterior prefrontal cortex	0		baseline_awakening_REM	1943	Supramarginal gyrus	4
baseline_awakening_NREM	1196	Secondary visual cortex	0		baseline_awakening_REM	1945	Primary Somatosensory Cortex	4
baseline_awakening_NREM	1202	Associative visual cortex	0		baseline_awakening_REM	1955	Premotor cortex and Supplementary Motor Cortex	4
baseline_awakening_NREM	1215	Angular gyrus	0		baseline_awakening_REM	1964	Premotor cortex and Supplementary Motor Cortex	4
baseline_awakening_NREM	1241	Superior temporal gyrus	0		baseline_awakening_REM	1991	Dorsal anterior cingulate cortex	4
baseline_awakening_NREM	1242	Superior temporal gyrus	0		baseline_awakening_REM	1992	Dorsal anterior cingulate cortex	4
baseline_awakening_NREM	1244	Angular gyrus	0		baseline_awakening_REM	2009	Dorsolateral prefrontal cortex	4
baseline_awakening_NREM	1250	Angular gyrus	0		baseline_awakening_REM	2018	Includes Frontal eye fields	4
baseline_awakening_NREM	1251	Superior temporal gyrus	0		baseline_awakening_REM	2107	Supramarginal gyrus	4
baseline_awakening_NREM	1252	Superior temporal gyrus	0		baseline_awakening_REM	2108	Supramarginal gyrus	4
baseline_awakening_NREM	1253	Superior temporal gyrus	0		baseline_awakening_REM	2109	Supramarginal gyrus	4
baseline_awakening_NREM	1254	Superior temporal gyrus	0		baseline_awakening_REM	2113	Primary Somatosensory Cortex	4
baseline_awakening_NREM	1256	Retrosplenial cingulate cortex	0		baseline_awakening_REM	2126	Primary Motor Cortex	4
baseline_awakening_NREM	1258	Superior temporal gyrus	0		baseline_awakening_REM	2149	Premotor cortex and Supplementary Motor Cortex	4
baseline_awakening_NREM	1259	Superior temporal gyrus	0		baseline_awakening_REM	2154	Includes Frontal eye fields	4
baseline_awakening_NREM	1260	Superior temporal gyrus	0		baseline_awakening_REM	2155	Includes Frontal eye fields	4
baseline_awakening_NREM	1261	Superior temporal gyrus	0		baseline_awakening_REM	2161	Includes Frontal eye fields	4
baseline_awakening_NREM	1262	Superior temporal gyrus	0		baseline_awakening_REM	2162	Includes Frontal eye fields	4
baseline_awakening_NREM	1263	Retrosplenial cingulate cortex	0		baseline_awakening_REM	2170	Includes Frontal eye fields	4
baseline_awakening_NREM	1264	Insular cortex	0		baseline_awakening_REM	2171	Includes Frontal eye fields	4
baseline_awakening_NREM	1265	Superior temporal gyrus	0		baseline_awakening_REM	2231	Primary Somatosensory Cortex	4
baseline_awakening_NREM	1266	Superior temporal gyrus	0		baseline_awakening_REM	2234	Premotor cortex and Supplementary Motor Cortex	4
baseline_awakening_NREM	1267	Auditory cortex	0		baseline_awakening_REM	2241	Premotor cortex and Supplementary Motor Cortex	4
baseline_awakening_NREM	1268	Auditory cortex	0		baseline_awakening_REM	2246	Premotor cortex and Supplementary Motor Cortex	4
baseline_awakening_NREM	1269	Retrosplenial cingulate cortex	0		baseline_awakening_REM	2254	Premotor cortex and Supplementary Motor Cortex	4
baseline_awakening_NREM	1270	Retrosplenial cingulate cortex	0		baseline_awakening_REM	2255	Premotor cortex and Supplementary Motor Cortex	4
baseline_awakening_NREM	1271	Retrosplenial cingulate cortex	0		baseline_awakening_REM	2262	Premotor cortex and Supplementary Motor Cortex	4
baseline_awakening_NREM	1272	Retrosplenial cingulate cortex	0		baseline_awakening_REM	2267	Premotor cortex and Supplementary Motor Cortex	4
baseline_awakening_NREM	1273	Retrosplenial cingulate cortex	0		baseline_awakening_REM	2268	Premotor cortex and Supplementary Motor Cortex	4
baseline_awakening_NREM	1274	Retrosplenial cingulate cortex	0		baseline_awakening_REM	2269	Includes Frontal eye fields	4
baseline_awakening_NREM	1275	Auditory cortex	0		baseline_awakening_REM	2273	Premotor cortex and Supplementary Motor Cortex	4
baseline_awakening_NREM	1276	Auditory cortex	0		baseline_awakening_REM	2275	Includes Frontal eye fields	4
baseline_awakening_NREM	1277	Auditory cortex	0		baseline_awakening_REM	2322	Premotor cortex and Supplementary Motor Cortex	4
baseline_awakening_NREM	1278	Supramarginal gyrus	0		baseline_awakening_REM	2323	Premotor cortex and Supplementary Motor Cortex	4
baseline_awakening_NREM	1279	Supramarginal gyrus	0		baseline_awakening_REM	2328	Premotor cortex and Supplementary Motor Cortex	4
baseline_awakening_NREM	1280	Retrosplenial cingulate cortex	0		baseline_awakening_REM	2329	Premotor cortex and Supplementary Motor Cortex	4
baseline_awakening_NREM	1281	Auditory cortex	0		baseline_awakening_REM	2331	Premotor cortex and Supplementary Motor Cortex	4
baseline_awakening_NREM	1282	Insular cortex	0		baseline_awakening_REM	2336	Premotor cortex and Supplementary Motor Cortex	4
baseline_awakening_NREM	1283	Insular cortex	0		baseline_awakening_REM	2378	Premotor cortex and Supplementary Motor Cortex	4
baseline_awakening_NREM	1284	Insular cortex	0		baseline_awakening_REM	2379	Premotor cortex and Supplementary Motor Cortex	4
baseline_awakening_NREM	1285	Retrosplenial cingulate cortex	0		baseline_awakening_REM	2431	Primary Motor Cortex	4
baseline_awakening_NREM	1286	Supramarginal gyrus	0		baseline_awakening_REM	2432	Primary Motor Cortex	4
baseline_awakening_NREM	1287	Supramarginal gyrus	0		baseline_awakening_REM	2439	Primary Somatosensory Cortex	4
baseline_awakening_NREM	1288	Auditory cortex	0		baseline_awakening_REM	241	Inferior temporal gyrus	4.5
baseline_awakening_NREM	1289	Primary gustatory cortex	0		baseline_awakening_REM	374	Orbitofrontal area	4.5
baseline_awakening_NREM	1290	Auditory cortex	0		baseline_awakening_REM	376	Orbitofrontal area	4.5
baseline_awakening_NREM	1291	Primary gustatory cortex	0		baseline_awakening_REM	379	Orbitofrontal area	4.5
baseline_awakening_NREM	1292	Insular cortex	0		baseline_awakening_REM	380	Orbitofrontal area	4.5
baseline_awakening_NREM	1293	Insular cortex	0		baseline_awakening_REM	466	Middle temporal gyrus	4.5
baseline_awakening_NREM	1294	Insular cortex	0		baseline_awakening_REM	477	Middle temporal gyrus	4.5
baseline_awakening_NREM	1295	Insular cortex	0		baseline_awakening_REM	478	Middle temporal gyrus	4.5
baseline_awakening_NREM	1296	Primary gustatory cortex	0		baseline_awakening_REM	483	Middle temporal gyrus	4.5
baseline_awakening_NREM	1297	Auditory cortex	0		baseline_awakening_REM	486	Middle temporal gyrus	4.5
baseline_awakening_NREM	1298	Primary gustatory cortex	0		baseline_awakening_REM	508	Middle temporal gyrus	4.5
baseline_awakening_NREM	1299	Auditory cortex	0		baseline_awakening_REM	552	Pars orbitalis, part of the inferior frontal gyrus	4.5
baseline_awakening_NREM	1300	Primary gustatory cortex	0		baseline_awakening_REM	558	Pars orbitalis, part of the inferior frontal gyrus	4.5
baseline_awakening_NREM	1301	Insular cortex	0		baseline_awakening_REM	559	Pars orbitalis, part of the inferior frontal gyrus	4.5
baseline_awakening_NREM	1302	Insular cortex	0		baseline_awakening_REM	567	Orbitofrontal area	4.5
baseline_awakening_NREM	1303	Insular cortex	0		baseline_awakening_REM	576	Pars orbitalis, part of the inferior frontal gyrus	4.5
baseline_awakening_NREM	1304	Insular cortex	0		baseline_awakening_REM	577	Orbitofrontal area	4.5
baseline_awakening_NREM	1305	Primary gustatory cortex	0		baseline_awakening_REM	590	Orbitofrontal area	4.5
baseline_awakening_NREM	1306	Auditory cortex	0		baseline_awakening_REM	597	Orbitofrontal area	4.5
baseline_awakening_NREM	1307	Auditory cortex	0		baseline_awakening_REM	599	Orbitofrontal area	4.5
baseline_awakening_NREM	1308	Primary Motor Cortex	0		baseline_awakening_REM	601	Orbitofrontal area	4.5
baseline_awakening_NREM	1309	Insular cortex	0		baseline_awakening_REM	604	Orbitofrontal area	4.5
baseline_awakening_NREM	1310	Insular cortex	0		baseline_awakening_REM	607	Orbitofrontal area	4.5
baseline_awakening_NREM	1311	Primary Motor Cortex	0		baseline_awakening_REM	608	Orbitofrontal area	4.5
baseline_awakening_NREM	1312	Primary Motor Cortex	0		baseline_awakening_REM	609	Orbitofrontal area	4.5
baseline_awakening_NREM	1313	Premotor cortex and Supplementary Motor Cortex	0		baseline_awakening_REM	610	Orbitofrontal area	4.5
baseline_awakening_NREM	1314	Insular cortex	0		baseline_awakening_REM	705	Middle temporal gyrus	4.5
baseline_awakening_NREM	1315	Premotor cortex and Supplementary Motor Cortex	0		baseline_awakening_REM	711	Middle temporal gyrus	4.5
baseline_awakening_NREM	1316	Pars opercularis	0		baseline_awakening_REM	712	Superior temporal gyrus	4.5
baseline_awakening_NREM	1317	Pars opercularis	0		baseline_awakening_REM	718	Superior temporal gyrus	4.5
baseline_awakening_NREM	1319	Pars opercularis	0		baseline_awakening_REM	723	Middle temporal gyrus	4.5
baseline_awakening_NREM	1320	Pars opercularis	0		baseline_awakening_REM	736	Middle temporal gyrus	4.5
baseline_awakening_NREM	1321	Pars opercularis	0		baseline_awakening_REM	737	Temporopolar area	4.5
baseline_awakening_NREM	1323	Pars opercularis	0		baseline_awakening_REM	744	Superior temporal gyrus	4.5
baseline_awakening_NREM	1324	Pars triangularis	0		baseline_awakening_REM	755	Subgenual area	4.5
baseline_awakening_NREM	1325	Dorsolateral prefrontal cortex	0		baseline_awakening_REM	758	Pars orbitalis, part of the inferior frontal gyrus	4.5
baseline_awakening_NREM	1326	Dorsolateral prefrontal cortex	0		baseline_awakening_REM	760	Pars orbitalis, part of the inferior frontal gyrus	4.5
baseline_awakening_NREM	1327	Ventral anterior cingulate cortex.	0		baseline_awakening_REM	769	Pars orbitalis, part of the inferior frontal gyrus	4.5
baseline_awakening_NREM	1329	Dorsolateral prefrontal cortex	0		baseline_awakening_REM	777	Dorsal anterior cingulate cortex	4.5
baseline_awakening_NREM	1330	Dorsolateral prefrontal cortex	0		baseline_awakening_REM	781	Pars orbitalis, part of the inferior frontal gyrus	4.5
baseline_awakening_NREM	1331	Dorsolateral prefrontal cortex	0		baseline_awakening_REM	783	Anterior prefrontal cortex	4.5
baseline_awakening_NREM	1332	Dorsolateral prefrontal cortex	0		baseline_awakening_REM	784	Anterior prefrontal cortex	4.5
baseline_awakening_NREM	1333	Anterior prefrontal cortex	0		baseline_awakening_REM	800	Anterior prefrontal cortex	4.5
baseline_awakening_NREM	1334	Dorsal anterior cingulate cortex	0		baseline_awakening_REM	801	Anterior prefrontal cortex	4.5
baseline_awakening_NREM	1335	Dorsal anterior cingulate cortex	0		baseline_awakening_REM	805	Anterior prefrontal cortex	4.5
baseline_awakening_NREM	1336	Dorsal anterior cingulate cortex	0		baseline_awakening_REM	897	Superior temporal gyrus	4.5
baseline_awakening_NREM	1338	Dorsolateral prefrontal cortex	0		baseline_awakening_REM	920	Superior temporal gyrus	4.5
baseline_awakening_NREM	1339	Dorsolateral prefrontal cortex	0		baseline_awakening_REM	921	Insular cortex	4.5
baseline_awakening_NREM	1340	Anterior prefrontal cortex	0		baseline_awakening_REM	923	Insular cortex	4.5
baseline_awakening_NREM	1341	Anterior prefrontal cortex	0		baseline_awakening_REM	924	Insular cortex	4.5
baseline_awakening_NREM	1342	Anterior prefrontal cortex	0		baseline_awakening_REM	927	Superior temporal gyrus	4.5
baseline_awakening_NREM	1343	Anterior prefrontal cortex	0		baseline_awakening_REM	928	Insular cortex	4.5
baseline_awakening_NREM	1344	Anterior prefrontal cortex	0		baseline_awakening_REM	933	Pars orbitalis, part of the inferior frontal gyrus	4.5
baseline_awakening_NREM	1345	Anterior prefrontal cortex	0		baseline_awakening_REM	934	Pars orbitalis, part of the inferior frontal gyrus	4.5
baseline_awakening_NREM	1346	Anterior prefrontal cortex	0		baseline_awakening_REM	936	Pars orbitalis, part of the inferior frontal gyrus	4.5
baseline_awakening_NREM	1347	Anterior prefrontal cortex	0		baseline_awakening_REM	941	Pars orbitalis, part of the inferior frontal gyrus	4.5
baseline_awakening_NREM	1348	Anterior prefrontal cortex	0		baseline_awakening_REM	943	Pars orbitalis, part of the inferior frontal gyrus	4.5
baseline_awakening_NREM	1349	Anterior prefrontal cortex	0		baseline_awakening_REM	944	Insular cortex	4.5
baseline_awakening_NREM	1350	Anterior prefrontal cortex	0		baseline_awakening_REM	949	Pars triangularis	4.5
baseline_awakening_NREM	1351	Anterior prefrontal cortex	0		baseline_awakening_REM	950	Pars orbitalis, part of the inferior frontal gyrus	4.5
baseline_awakening_NREM	1352	Anterior prefrontal cortex	0		baseline_awakening_REM	951	Pars orbitalis, part of the inferior frontal gyrus	4.5
baseline_awakening_NREM	1353	Anterior prefrontal cortex	0		baseline_awakening_REM	961	Anterior prefrontal cortex	4.5
baseline_awakening_NREM	1354	Anterior prefrontal cortex	0		baseline_awakening_REM	968	Anterior prefrontal cortex	4.5
baseline_awakening_NREM	1355	Anterior prefrontal cortex	0		baseline_awakening_REM	976	Anterior prefrontal cortex	4.5
baseline_awakening_NREM	1356	Anterior prefrontal cortex	0		baseline_awakening_REM	979	Anterior prefrontal cortex	4.5
baseline_awakening_NREM	1357	Anterior prefrontal cortex	0		baseline_awakening_REM	989	Anterior prefrontal cortex	4.5
baseline_awakening_NREM	1358	Anterior prefrontal cortex	0		baseline_awakening_REM	1083	Auditory cortex	4.5
baseline_awakening_NREM	1359	Anterior prefrontal cortex	0		baseline_awakening_REM	1110	Insular cortex	4.5
baseline_awakening_NREM	1360	Anterior prefrontal cortex	0		baseline_awakening_REM	1111	Insular cortex	4.5
baseline_awakening_NREM	1361	Anterior prefrontal cortex	0		baseline_awakening_REM	1112	Premotor cortex and Supplementary Motor Cortex	4.5
baseline_awakening_NREM	1362	Anterior prefrontal cortex	0		baseline_awakening_REM	1116	Pars opercularis	4.5
baseline_awakening_NREM	1363	Anterior prefrontal cortex	0		baseline_awakening_REM	1117	Insular cortex	4.5
baseline_awakening_NREM	1364	Anterior prefrontal cortex	0		baseline_awakening_REM	1118	Insular cortex	4.5
baseline_awakening_NREM	1365	Anterior prefrontal cortex	0		baseline_awakening_REM	1119	Pars opercularis	4.5
baseline_awakening_NREM	1366	Anterior prefrontal cortex	0		baseline_awakening_REM	1123	Pars opercularis	4.5
baseline_awakening_NREM	1367	Anterior prefrontal cortex	0		baseline_awakening_REM	1124	Insular cortex	4.5
baseline_awakening_NREM	1368	Anterior prefrontal cortex	0		baseline_awakening_REM	1127	Insular cortex	4.5
baseline_awakening_NREM	1369	Anterior prefrontal cortex	0		baseline_awakening_REM	1131	Pars opercularis	4.5
baseline_awakening_NREM	1370	Anterior prefrontal cortex	0		baseline_awakening_REM	1132	Pars opercularis	4.5
baseline_awakening_NREM	1376	Secondary visual cortex	0		baseline_awakening_REM	1142	Pars triangularis	4.5
baseline_awakening_NREM	1377	Associative visual cortex	0		baseline_awakening_REM	1151	Dorsolateral prefrontal cortex	4.5
baseline_awakening_NREM	1378	Associative visual cortex	0		baseline_awakening_REM	1155	Dorsolateral prefrontal cortex	4.5
baseline_awakening_NREM	1383	Secondary visual cortex	0		baseline_awakening_REM	1165	Dorsolateral prefrontal cortex	4.5
baseline_awakening_NREM	1384	Associative visual cortex	0		baseline_awakening_REM	1279	Supramarginal gyrus	4.5
baseline_awakening_NREM	1385	Associative visual cortex	0		baseline_awakening_REM	1280	Retrosplenial cingulate cortex	4.5
baseline_awakening_NREM	1386	Angular gyrus	0		baseline_awakening_REM	1333	Anterior prefrontal cortex	4.5
baseline_awakening_NREM	1393	Associative visual cortex	0		baseline_awakening_REM	1340	Anterior prefrontal cortex	4.5
baseline_awakening_NREM	1394	Angular gyrus	0		baseline_awakening_REM	1447	Insular cortex	4.5
baseline_awakening_NREM	1402	Dorsal Posterior cingulate cortex	0		baseline_awakening_REM	1452	Supramarginal gyrus	4.5
baseline_awakening_NREM	1403	Dorsal Posterior cingulate cortex	0		baseline_awakening_REM	1453	Insular cortex	4.5
baseline_awakening_NREM	1406	Angular gyrus	0		baseline_awakening_REM	1458	Supramarginal gyrus	4.5
baseline_awakening_NREM	1407	Angular gyrus	0		baseline_awakening_REM	1464	Primary Somatosensory Cortex	4.5
baseline_awakening_NREM	1412	Dorsal Posterior cingulate cortex	0		baseline_awakening_REM	1490	Pars triangularis	4.5
baseline_awakening_NREM	1413	Dorsal Posterior cingulate cortex	0		baseline_awakening_REM	1505	Dorsolateral prefrontal cortex	4.5
baseline_awakening_NREM	1414	Angular gyrus	0		baseline_awakening_REM	1590	Dorsal Posterior cingulate cortex	4.5
baseline_awakening_NREM	1418	Supramarginal gyrus	0		baseline_awakening_REM	1597	Ventral posterior cingulate cortex	4.5
baseline_awakening_NREM	1419	Supramarginal gyrus	0		baseline_awakening_REM	1601	Supramarginal gyrus	4.5
baseline_awakening_NREM	1420	Ventral posterior cingulate cortex	0		baseline_awakening_REM	1606	Supramarginal gyrus	4.5
baseline_awakening_NREM	1421	Ventral posterior cingulate cortex	0		baseline_awakening_REM	1607	Primary Somatosensory Cortex	4.5
baseline_awakening_NREM	1422	Supramarginal gyrus	0		baseline_awakening_REM	1612	Primary Somatosensory Cortex	4.5
baseline_awakening_NREM	1425	Supramarginal gyrus	0		baseline_awakening_REM	1617	Primary Motor Cortex	4.5
baseline_awakening_NREM	1426	Supramarginal gyrus	0		baseline_awakening_REM	1627	Ventral anterior cingulate cortex.	4.5
baseline_awakening_NREM	1427	Insular cortex	0		baseline_awakening_REM	1631	Premotor cortex and Supplementary Motor Cortex	4.5
baseline_awakening_NREM	1428	Agranular retrolimbic area	0		baseline_awakening_REM	1640	Dorsolateral prefrontal cortex	4.5
baseline_awakening_NREM	1429	Agranular retrolimbic area	0		baseline_awakening_REM	1757	Dorsal Posterior cingulate cortex	4.5
baseline_awakening_NREM	1430	Insular cortex	0		baseline_awakening_REM	1764	Dorsal Posterior cingulate cortex	4.5
baseline_awakening_NREM	1431	Supramarginal gyrus	0		baseline_awakening_REM	1773	Primary Somatosensory Cortex	4.5
baseline_awakening_NREM	1432	Supramarginal gyrus	0		baseline_awakening_REM	1807	Dorsal anterior cingulate cortex	4.5
baseline_awakening_NREM	1433	Supramarginal gyrus	0		baseline_awakening_REM	1812	Dorsal anterior cingulate cortex	4.5
baseline_awakening_NREM	1434	Superior temporal gyrus	0		baseline_awakening_REM	1932	Supramarginal gyrus	4.5
baseline_awakening_NREM	1435	Superior temporal gyrus	0		baseline_awakening_REM	1933	Supramarginal gyrus	4.5
baseline_awakening_NREM	1436	Insular cortex	0		baseline_awakening_REM	1948	Dorsal Posterior cingulate cortex	4.5
baseline_awakening_NREM	1437	Insular cortex	0		baseline_awakening_REM	1971	Primary Motor Cortex	4.5
baseline_awakening_NREM	1438	Retrosplenial cingulate cortex	0		baseline_awakening_REM	1972	Premotor cortex and Supplementary Motor Cortex	4.5
baseline_awakening_NREM	1439	Retrosplenial cingulate cortex	0		baseline_awakening_REM	1978	Premotor cortex and Supplementary Motor Cortex	4.5
baseline_awakening_NREM	1440	Insular cortex	0		baseline_awakening_REM	1987	Premotor cortex and Supplementary Motor Cortex	4.5
baseline_awakening_NREM	1441	Superior temporal gyrus	0		baseline_awakening_REM	1994	Includes Frontal eye fields	4.5
baseline_awakening_NREM	1442	Superior temporal gyrus	0		baseline_awakening_REM	2016	Includes Frontal eye fields	4.5
baseline_awakening_NREM	1443	Supramarginal gyrus	0		baseline_awakening_REM	2085	Supramarginal gyrus	4.5
baseline_awakening_NREM	1444	Supramarginal gyrus	0		baseline_awakening_REM	2086	Supramarginal gyrus	4.5
baseline_awakening_NREM	1445	Insular cortex	0		baseline_awakening_REM	2087	Supramarginal gyrus	4.5
baseline_awakening_NREM	1446	Insular cortex	0		baseline_awakening_REM	2096	Supramarginal gyrus	4.5
baseline_awakening_NREM	1447	Insular cortex	0		baseline_awakening_REM	2097	Supramarginal gyrus	4.5
baseline_awakening_NREM	1448	Supramarginal gyrus	0		baseline_awakening_REM	2098	Supramarginal gyrus	4.5
baseline_awakening_NREM	1449	Supramarginal gyrus	0		baseline_awakening_REM	2099	Supramarginal gyrus	4.5
baseline_awakening_NREM	1450	Supramarginal gyrus	0		baseline_awakening_REM	2110	Supramarginal gyrus	4.5
baseline_awakening_NREM	1451	Supramarginal gyrus	0		baseline_awakening_REM	2111	Dorsal Posterior cingulate cortex	4.5
baseline_awakening_NREM	1452	Supramarginal gyrus	0		baseline_awakening_REM	2117	Dorsal Posterior cingulate cortex	4.5
baseline_awakening_NREM	1453	Insular cortex	0		baseline_awakening_REM	2121	Premotor cortex and Supplementary Motor Cortex	4.5
baseline_awakening_NREM	1454	Insular cortex	0		baseline_awakening_REM	2144	Premotor cortex and Supplementary Motor Cortex	4.5
baseline_awakening_NREM	1455	Insular cortex	0		baseline_awakening_REM	2164	Includes Frontal eye fields	4.5
baseline_awakening_NREM	1456	Insular cortex	0		baseline_awakening_REM	2167	Includes Frontal eye fields	4.5
baseline_awakening_NREM	1457	Supramarginal gyrus	0		baseline_awakening_REM	2168	Includes Frontal eye fields	4.5
baseline_awakening_NREM	1458	Supramarginal gyrus	0		baseline_awakening_REM	2169	Includes Frontal eye fields	4.5
baseline_awakening_NREM	1459	Supramarginal gyrus	0		baseline_awakening_REM	2175	Includes Frontal eye fields	4.5
baseline_awakening_NREM	1460	Primary gustatory cortex	0		baseline_awakening_REM	2176	Includes Frontal eye fields	4.5
baseline_awakening_NREM	1461	Primary Somatosensory Cortex	0		baseline_awakening_REM	2218	Supramarginal gyrus	4.5
baseline_awakening_NREM	1462	Insular cortex	0		baseline_awakening_REM	2223	Supramarginal gyrus	4.5
baseline_awakening_NREM	1463	Primary gustatory cortex	0		baseline_awakening_REM	2227	Primary Somatosensory Cortex	4.5
baseline_awakening_NREM	1464	Primary Somatosensory Cortex	0		baseline_awakening_REM	2229	Premotor cortex and Supplementary Motor Cortex	4.5
baseline_awakening_NREM	1465	Primary gustatory cortex	0		baseline_awakening_REM	2238	Premotor cortex and Supplementary Motor Cortex	4.5
baseline_awakening_NREM	1466	Primary gustatory cortex	0		baseline_awakening_REM	2239	Premotor cortex and Supplementary Motor Cortex	4.5
baseline_awakening_NREM	1467	Primary gustatory cortex	0		baseline_awakening_REM	2242	Premotor cortex and Supplementary Motor Cortex	4.5
baseline_awakening_NREM	1468	Primary Motor Cortex	0		baseline_awakening_REM	2251	Premotor cortex and Supplementary Motor Cortex	4.5
baseline_awakening_NREM	1469	Primary Motor Cortex	0		baseline_awakening_REM	2266	Premotor cortex and Supplementary Motor Cortex	4.5
baseline_awakening_NREM	1470	Premotor cortex and Supplementary Motor Cortex	0		baseline_awakening_REM	2270	Premotor cortex and Supplementary Motor Cortex	4.5
baseline_awakening_NREM	1471	Premotor cortex and Supplementary Motor Cortex	0		baseline_awakening_REM	2277	Includes Frontal eye fields	4.5
baseline_awakening_NREM	1472	Dorsolateral prefrontal cortex	0		baseline_awakening_REM	2280	Premotor cortex and Supplementary Motor Cortex	4.5
baseline_awakening_NREM	1473	Pars triangularis	0		baseline_awakening_REM	2282	Includes Frontal eye fields	4.5
baseline_awakening_NREM	1474	Pars triangularis	0		baseline_awakening_REM	2325	Premotor cortex and Supplementary Motor Cortex	4.5
baseline_awakening_NREM	1475	Dorsolateral prefrontal cortex	0		baseline_awakening_REM	2343	Premotor cortex and Supplementary Motor Cortex	4.5
baseline_awakening_NREM	1476	Pars opercularis	0		baseline_awakening_REM	2349	Premotor cortex and Supplementary Motor Cortex	4.5
baseline_awakening_NREM	1477	Pars triangularis	0		baseline_awakening_REM	2350	Premotor cortex and Supplementary Motor Cortex	4.5
baseline_awakening_NREM	1478	Pars triangularis	0		baseline_awakening_REM	2376	Premotor cortex and Supplementary Motor Cortex	4.5
baseline_awakening_NREM	1479	Pars triangularis	0		baseline_awakening_REM	2385	Premotor cortex and Supplementary Motor Cortex	4.5
baseline_awakening_NREM	1480	Pars triangularis	0		baseline_awakening_REM	2426	Supramarginal gyrus	4.5
baseline_awakening_NREM	1481	Part of anterior cingulate cortex	0		baseline_awakening_REM	2427	Primary Somatosensory Cortex	4.5
baseline_awakening_NREM	1482	Part of anterior cingulate cortex	0		baseline_awakening_REM	2428	Primary Somatosensory Cortex	4.5
baseline_awakening_NREM	1483	Pars triangularis	0		baseline_awakening_REM	2430	Primary Somatosensory Cortex	4.5
baseline_awakening_NREM	1484	Pars opercularis	0		baseline_awakening_REM	111	Inferior temporal gyrus	5
baseline_awakening_NREM	1485	Pars triangularis	0		baseline_awakening_REM	120	Inferior temporal gyrus	5
baseline_awakening_NREM	1486	Pars triangularis	0		baseline_awakening_REM	121	Inferior temporal gyrus	5
baseline_awakening_NREM	1487	Dorsolateral prefrontal cortex	0		baseline_awakening_REM	132	Inferior temporal gyrus	5
baseline_awakening_NREM	1488	Ventral anterior cingulate cortex.	0		baseline_awakening_REM	133	Inferior temporal gyrus	5
baseline_awakening_NREM	1490	Pars triangularis	0		baseline_awakening_REM	154	Inferior temporal gyrus	5
baseline_awakening_NREM	1491	Pars triangularis	0		baseline_awakening_REM	190	Orbitofrontal area	5
baseline_awakening_NREM	1492	Dorsolateral prefrontal cortex	0		baseline_awakening_REM	193	Orbitofrontal area	5
baseline_awakening_NREM	1493	Dorsal anterior cingulate cortex	0		baseline_awakening_REM	194	Pars orbitalis, part of the inferior frontal gyrus	5
baseline_awakening_NREM	1494	Ventral anterior cingulate cortex.	0		baseline_awakening_REM	197	Orbitofrontal area	5
baseline_awakening_NREM	1497	Dorsolateral prefrontal cortex	0		baseline_awakening_REM	198	Orbitofrontal area	5
baseline_awakening_NREM	1498	Dorsolateral prefrontal cortex	0		baseline_awakening_REM	201	Orbitofrontal area	5
baseline_awakening_NREM	1499	Dorsolateral prefrontal cortex	0		baseline_awakening_REM	202	Orbitofrontal area	5
baseline_awakening_NREM	1500	Dorsolateral prefrontal cortex	0		baseline_awakening_REM	204	Orbitofrontal area	5
baseline_awakening_NREM	1501	Dorsal anterior cingulate cortex	0		baseline_awakening_REM	205	Orbitofrontal area	5
baseline_awakening_NREM	1502	Dorsal anterior cingulate cortex	0		baseline_awakening_REM	206	Orbitofrontal area	5
baseline_awakening_NREM	1503	Dorsolateral prefrontal cortex	0		baseline_awakening_REM	260	Inferior temporal gyrus	5
baseline_awakening_NREM	1504	Dorsolateral prefrontal cortex	0		baseline_awakening_REM	261	Inferior temporal gyrus	5
baseline_awakening_NREM	1505	Dorsolateral prefrontal cortex	0		baseline_awakening_REM	269	Inferior temporal gyrus	5
baseline_awakening_NREM	1506	Anterior prefrontal cortex	0		baseline_awakening_REM	270	Inferior temporal gyrus	5
baseline_awakening_NREM	1507	Anterior prefrontal cortex	0		baseline_awakening_REM	290	Middle temporal gyrus	5
baseline_awakening_NREM	1508	Anterior prefrontal cortex	0		baseline_awakening_REM	322	Temporopolar area	5
baseline_awakening_NREM	1509	Dorsolateral prefrontal cortex	0		baseline_awakening_REM	323	Temporopolar area	5
baseline_awakening_NREM	1510	Dorsolateral prefrontal cortex	0		baseline_awakening_REM	327	Pars orbitalis, part of the inferior frontal gyrus	5
baseline_awakening_NREM	1511	Dorsolateral prefrontal cortex	0		baseline_awakening_REM	337	Pars orbitalis, part of the inferior frontal gyrus	5
baseline_awakening_NREM	1512	Dorsolateral prefrontal cortex	0		baseline_awakening_REM	344	Subgenual area	5
baseline_awakening_NREM	1513	Anterior prefrontal cortex	0		baseline_awakening_REM	355	Subgenual area	5
baseline_awakening_NREM	1514	Anterior prefrontal cortex	0		baseline_awakening_REM	363	Orbitofrontal area	5
baseline_awakening_NREM	1515	Anterior prefrontal cortex	0		baseline_awakening_REM	364	Orbitofrontal area	5
baseline_awakening_NREM	1516	Dorsolateral prefrontal cortex	0		baseline_awakening_REM	370	Orbitofrontal area	5
baseline_awakening_NREM	1517	Anterior prefrontal cortex	0		baseline_awakening_REM	371	Orbitofrontal area	5
baseline_awakening_NREM	1518	Anterior prefrontal cortex	0		baseline_awakening_REM	372	Orbitofrontal area	5
baseline_awakening_NREM	1519	Anterior prefrontal cortex	0		baseline_awakening_REM	373	Orbitofrontal area	5
baseline_awakening_NREM	1520	Dorsolateral prefrontal cortex	0		baseline_awakening_REM	375	Orbitofrontal area	5
baseline_awakening_NREM	1521	Dorsolateral prefrontal cortex	0		baseline_awakening_REM	377	Orbitofrontal area	5
baseline_awakening_NREM	1522	Anterior prefrontal cortex	0		baseline_awakening_REM	381	Orbitofrontal area	5
baseline_awakening_NREM	1523	Anterior prefrontal cortex	0		baseline_awakening_REM	382	Orbitofrontal area	5
baseline_awakening_NREM	1524	Anterior prefrontal cortex	0		baseline_awakening_REM	476	Middle temporal gyrus	5
baseline_awakening_NREM	1525	Anterior prefrontal cortex	0		baseline_awakening_REM	485	Middle temporal gyrus	5
baseline_awakening_NREM	1526	Anterior prefrontal cortex	0		baseline_awakening_REM	494	Middle temporal gyrus	5
baseline_awakening_NREM	1527	Anterior prefrontal cortex	0		baseline_awakening_REM	495	Middle temporal gyrus	5
baseline_awakening_NREM	1528	Anterior prefrontal cortex	0		baseline_awakening_REM	526	Temporopolar area	5
baseline_awakening_NREM	1529	Anterior prefrontal cortex	0		baseline_awakening_REM	541	Temporopolar area	5
baseline_awakening_NREM	1530	Anterior prefrontal cortex	0		baseline_awakening_REM	553	Subgenual area	5
baseline_awakening_NREM	1531	Anterior prefrontal cortex	0		baseline_awakening_REM	561	Pars orbitalis, part of the inferior frontal gyrus	5
baseline_awakening_NREM	1532	Anterior prefrontal cortex	0		baseline_awakening_REM	562	Orbitofrontal area	5
baseline_awakening_NREM	1533	Anterior prefrontal cortex	0		baseline_awakening_REM	568	Orbitofrontal area	5
baseline_awakening_NREM	1539	Associative visual cortex	0		baseline_awakening_REM	569	Orbitofrontal area	5
baseline_awakening_NREM	1543	Associative visual cortex	0		baseline_awakening_REM	570	Anterior prefrontal cortex	5
baseline_awakening_NREM	1544	Associative visual cortex	0		baseline_awakening_REM	572	Orbitofrontal area	5
baseline_awakening_NREM	1545	Associative visual cortex	0		baseline_awakening_REM	578	Orbitofrontal area	5
baseline_awakening_NREM	1552	Dorsal Posterior cingulate cortex	0		baseline_awakening_REM	581	Orbitofrontal area	5
baseline_awakening_NREM	1553	Dorsal Posterior cingulate cortex	0		baseline_awakening_REM	585	Orbitofrontal area	5
baseline_awakening_NREM	1554	Associative visual cortex	0		baseline_awakening_REM	587	Orbitofrontal area	5
baseline_awakening_NREM	1555	Angular gyrus	0		baseline_awakening_REM	591	Orbitofrontal area	5
baseline_awakening_NREM	1556	Angular gyrus	0		baseline_awakening_REM	592	Orbitofrontal area	5
baseline_awakening_NREM	1559	Somatosensory Association Cortex	0		baseline_awakening_REM	594	Orbitofrontal area	5
baseline_awakening_NREM	1560	Somatosensory Association Cortex	0		baseline_awakening_REM	600	Orbitofrontal area	5
baseline_awakening_NREM	1561	Dorsal Posterior cingulate cortex	0		baseline_awakening_REM	602	Orbitofrontal area	5
baseline_awakening_NREM	1562	Somatosensory Association Cortex	0		baseline_awakening_REM	603	Orbitofrontal area	5
baseline_awakening_NREM	1563	Angular gyrus	0		baseline_awakening_REM	713	Insular cortex	5
baseline_awakening_NREM	1566	Angular gyrus	0		baseline_awakening_REM	717	Middle temporal gyrus	5
baseline_awakening_NREM	1567	Angular gyrus	0		baseline_awakening_REM	719	Superior temporal gyrus	5
baseline_awakening_NREM	1568	Angular gyrus	0		baseline_awakening_REM	720	Middle temporal gyrus	5
baseline_awakening_NREM	1569	Dorsal Posterior cingulate cortex	0		baseline_awakening_REM	728	Middle temporal gyrus	5
baseline_awakening_NREM	1570	Dorsal Posterior cingulate cortex	0		baseline_awakening_REM	729	Insular cortex	5
baseline_awakening_NREM	1571	Dorsal Posterior cingulate cortex	0		baseline_awakening_REM	746	Subgenual area	5
baseline_awakening_NREM	1575	Supramarginal gyrus	0		baseline_awakening_REM	747	Subgenual area	5
baseline_awakening_NREM	1576	Supramarginal gyrus	0		baseline_awakening_REM	752	Pars orbitalis, part of the inferior frontal gyrus	5
baseline_awakening_NREM	1577	Dorsal Posterior cingulate cortex	0		baseline_awakening_REM	753	Insular cortex	5
baseline_awakening_NREM	1578	Dorsal Posterior cingulate cortex	0		baseline_awakening_REM	754	Subgenual area	5
baseline_awakening_NREM	1579	Dorsal Posterior cingulate cortex	0		baseline_awakening_REM	759	Pars orbitalis, part of the inferior frontal gyrus	5
baseline_awakening_NREM	1582	Supramarginal gyrus	0		baseline_awakening_REM	761	Pars orbitalis, part of the inferior frontal gyrus	5
baseline_awakening_NREM	1583	Dorsal Posterior cingulate cortex	0		baseline_awakening_REM	762	Ventral anterior cingulate cortex.	5
baseline_awakening_NREM	1584	Dorsal Posterior cingulate cortex	0		baseline_awakening_REM	763	Ventral anterior cingulate cortex.	5
baseline_awakening_NREM	1585	Supramarginal gyrus	0		baseline_awakening_REM	768	Pars orbitalis, part of the inferior frontal gyrus	5
baseline_awakening_NREM	1586	Supramarginal gyrus	0		baseline_awakening_REM	770	Dorsal anterior cingulate cortex	5
baseline_awakening_NREM	1587	Supramarginal gyrus	0		baseline_awakening_REM	771	Dorsal anterior cingulate cortex	5
baseline_awakening_NREM	1588	Supramarginal gyrus	0		baseline_awakening_REM	774	Pars orbitalis, part of the inferior frontal gyrus	5
baseline_awakening_NREM	1589	Supramarginal gyrus	0		baseline_awakening_REM	776	Anterior prefrontal cortex	5
baseline_awakening_NREM	1590	Dorsal Posterior cingulate cortex	0		baseline_awakening_REM	778	Dorsal anterior cingulate cortex	5
baseline_awakening_NREM	1592	Supramarginal gyrus	0		baseline_awakening_REM	782	Dorsal anterior cingulate cortex	5
baseline_awakening_NREM	1593	Supramarginal gyrus	0		baseline_awakening_REM	787	Anterior prefrontal cortex	5
baseline_awakening_NREM	1594	Supramarginal gyrus	0		baseline_awakening_REM	788	Orbitofrontal area	5
baseline_awakening_NREM	1595	Supramarginal gyrus	0		baseline_awakening_REM	789	Anterior prefrontal cortex	5
baseline_awakening_NREM	1596	Supramarginal gyrus	0		baseline_awakening_REM	793	Orbitofrontal area	5
baseline_awakening_NREM	1597	Ventral posterior cingulate cortex	0		baseline_awakening_REM	794	Anterior prefrontal cortex	5
baseline_awakening_NREM	1599	Supramarginal gyrus	0		baseline_awakening_REM	795	Anterior prefrontal cortex	5
baseline_awakening_NREM	1600	Supramarginal gyrus	0		baseline_awakening_REM	796	Anterior prefrontal cortex	5
baseline_awakening_NREM	1601	Supramarginal gyrus	0		baseline_awakening_REM	797	Anterior prefrontal cortex	5
baseline_awakening_NREM	1602	Supramarginal gyrus	0		baseline_awakening_REM	802	Anterior prefrontal cortex	5
baseline_awakening_NREM	1603	Ventral posterior cingulate cortex	0		baseline_awakening_REM	803	Anterior prefrontal cortex	5
baseline_awakening_NREM	1605	Supramarginal gyrus	0		baseline_awakening_REM	804	Anterior prefrontal cortex	5
baseline_awakening_NREM	1606	Supramarginal gyrus	0		baseline_awakening_REM	806	Anterior prefrontal cortex	5
baseline_awakening_NREM	1607	Primary Somatosensory Cortex	0		baseline_awakening_REM	900	Insular cortex	5
baseline_awakening_NREM	1611	Primary Somatosensory Cortex	0		baseline_awakening_REM	907	Insular cortex	5
baseline_awakening_NREM	1612	Primary Somatosensory Cortex	0		baseline_awakening_REM	930	Insular cortex	5
baseline_awakening_NREM	1613	Primary Somatosensory Cortex	0		baseline_awakening_REM	931	Insular cortex	5
baseline_awakening_NREM	1614	Primary Motor Cortex	0		baseline_awakening_REM	958	Pars orbitalis, part of the inferior frontal gyrus	5
baseline_awakening_NREM	1617	Primary Motor Cortex	0		baseline_awakening_REM	960	Anterior prefrontal cortex	5
baseline_awakening_NREM	1618	Premotor cortex and Supplementary Motor Cortex	0		baseline_awakening_REM	966	Anterior prefrontal cortex	5
baseline_awakening_NREM	1619	Premotor cortex and Supplementary Motor Cortex	0		baseline_awakening_REM	967	Anterior prefrontal cortex	5
baseline_awakening_NREM	1620	Premotor cortex and Supplementary Motor Cortex	0		baseline_awakening_REM	977	Anterior prefrontal cortex	5
baseline_awakening_NREM	1621	Ventral anterior cingulate cortex.	0		baseline_awakening_REM	978	Anterior prefrontal cortex	5
baseline_awakening_NREM	1623	Primary Motor Cortex	0		baseline_awakening_REM	990	Anterior prefrontal cortex	5
baseline_awakening_NREM	1624	Premotor cortex and Supplementary Motor Cortex	0		baseline_awakening_REM	1077	Auditory cortex	5
baseline_awakening_NREM	1625	Dorsolateral prefrontal cortex	0		baseline_awakening_REM	1084	Insular cortex	5
baseline_awakening_NREM	1626	Premotor cortex and Supplementary Motor Cortex	0		baseline_awakening_REM	1093	Insular cortex	5
baseline_awakening_NREM	1627	Ventral anterior cingulate cortex.	0		baseline_awakening_REM	1097	Auditory cortex	5
baseline_awakening_NREM	1628	Ventral anterior cingulate cortex.	0		baseline_awakening_REM	1098	Auditory cortex	5
baseline_awakening_NREM	1629	Dorsolateral prefrontal cortex	0		baseline_awakening_REM	1102	Insular cortex	5
baseline_awakening_NREM	1630	Dorsolateral prefrontal cortex	0		baseline_awakening_REM	1134	Insular cortex	5
baseline_awakening_NREM	1631	Premotor cortex and Supplementary Motor Cortex	0		baseline_awakening_REM	1138	Pars opercularis	5
baseline_awakening_NREM	1632	Dorsolateral prefrontal cortex	0		baseline_awakening_REM	1141	Insular cortex	5
baseline_awakening_NREM	1633	Dorsolateral prefrontal cortex	0		baseline_awakening_REM	1156	Dorsolateral prefrontal cortex	5
baseline_awakening_NREM	1635	Part of anterior cingulate cortex	0		baseline_awakening_REM	1270	Retrosplenial cingulate cortex	5
baseline_awakening_NREM	1636	Part of anterior cingulate cortex	0		baseline_awakening_REM	1321	Pars opercularis	5
baseline_awakening_NREM	1637	Dorsolateral prefrontal cortex	0		baseline_awakening_REM	1330	Dorsolateral prefrontal cortex	5
baseline_awakening_NREM	1638	Dorsolateral prefrontal cortex	0		baseline_awakening_REM	1339	Dorsolateral prefrontal cortex	5
baseline_awakening_NREM	1639	Dorsolateral prefrontal cortex	0		baseline_awakening_REM	1436	Insular cortex	5
baseline_awakening_NREM	1640	Dorsolateral prefrontal cortex	0		baseline_awakening_REM	1445	Insular cortex	5
baseline_awakening_NREM	1641	Dorsolateral prefrontal cortex	0		baseline_awakening_REM	1448	Supramarginal gyrus	5
baseline_awakening_NREM	1644	Dorsal anterior cingulate cortex	0		baseline_awakening_REM	1449	Supramarginal gyrus	5
baseline_awakening_NREM	1645	Ventral anterior cingulate cortex.	0		baseline_awakening_REM	1459	Supramarginal gyrus	5
baseline_awakening_NREM	1646	Ventral anterior cingulate cortex.	0		baseline_awakening_REM	1460	Primary gustatory cortex	5
baseline_awakening_NREM	1647	Dorsolateral prefrontal cortex	0		baseline_awakening_REM	1461	Primary Somatosensory Cortex	5
baseline_awakening_NREM	1648	Dorsolateral prefrontal cortex	0		baseline_awakening_REM	1474	Pars triangularis	5
baseline_awakening_NREM	1649	Dorsolateral prefrontal cortex	0		baseline_awakening_REM	1479	Pars triangularis	5
baseline_awakening_NREM	1650	Dorsolateral prefrontal cortex	0		baseline_awakening_REM	1480	Pars triangularis	5
baseline_awakening_NREM	1651	Dorsolateral prefrontal cortex	0		baseline_awakening_REM	1486	Pars triangularis	5
baseline_awakening_NREM	1652	Dorsal anterior cingulate cortex	0		baseline_awakening_REM	1580	Supramarginal gyrus	5
baseline_awakening_NREM	1653	Ventral anterior cingulate cortex.	0		baseline_awakening_REM	1585	Supramarginal gyrus	5
baseline_awakening_NREM	1654	Ventral anterior cingulate cortex.	0		baseline_awakening_REM	1588	Supramarginal gyrus	5
baseline_awakening_NREM	1655	Dorsal anterior cingulate cortex	0		baseline_awakening_REM	1589	Supramarginal gyrus	5
baseline_awakening_NREM	1656	Dorsolateral prefrontal cortex	0		baseline_awakening_REM	1599	Supramarginal gyrus	5
baseline_awakening_NREM	1657	Dorsolateral prefrontal cortex	0		baseline_awakening_REM	1600	Supramarginal gyrus	5
baseline_awakening_NREM	1658	Dorsal anterior cingulate cortex	0		baseline_awakening_REM	1632	Dorsolateral prefrontal cortex	5
baseline_awakening_NREM	1659	Dorsal anterior cingulate cortex	0		baseline_awakening_REM	1650	Dorsolateral prefrontal cortex	5
baseline_awakening_NREM	1660	Dorsal anterior cingulate cortex	0		baseline_awakening_REM	1655	Dorsal anterior cingulate cortex	5
baseline_awakening_NREM	1662	Dorsolateral prefrontal cortex	0		baseline_awakening_REM	1699	Associative visual cortex	5
baseline_awakening_NREM	1663	Dorsolateral prefrontal cortex	0		baseline_awakening_REM	1759	Supramarginal gyrus	5
baseline_awakening_NREM	1664	Anterior prefrontal cortex	0		baseline_awakening_REM	1760	Supramarginal gyrus	5
baseline_awakening_NREM	1665	Dorsolateral prefrontal cortex	0		baseline_awakening_REM	1766	Supramarginal gyrus	5
baseline_awakening_NREM	1666	Dorsolateral prefrontal cortex	0		baseline_awakening_REM	1772	Primary Somatosensory Cortex	5
baseline_awakening_NREM	1667	Dorsolateral prefrontal cortex	0		baseline_awakening_REM	1907	Supramarginal gyrus	5
baseline_awakening_NREM	1668	Dorsal anterior cingulate cortex	0		baseline_awakening_REM	1908	Supramarginal gyrus	5
baseline_awakening_NREM	1669	Dorsal anterior cingulate cortex	0		baseline_awakening_REM	1909	Supramarginal gyrus	5
baseline_awakening_NREM	1670	Dorsolateral prefrontal cortex	0		baseline_awakening_REM	1910	Supramarginal gyrus	5
baseline_awakening_NREM	1671	Dorsolateral prefrontal cortex	0		baseline_awakening_REM	1920	Supramarginal gyrus	5
baseline_awakening_NREM	1672	Anterior prefrontal cortex	0		baseline_awakening_REM	1921	Supramarginal gyrus	5
baseline_awakening_NREM	1673	Anterior prefrontal cortex	0		baseline_awakening_REM	1928	Dorsal Posterior cingulate cortex	5
baseline_awakening_NREM	1674	Anterior prefrontal cortex	0		baseline_awakening_REM	1929	Dorsal Posterior cingulate cortex	5
baseline_awakening_NREM	1675	Dorsolateral prefrontal cortex	0		baseline_awakening_REM	1934	Supramarginal gyrus	5
baseline_awakening_NREM	1676	Dorsolateral prefrontal cortex	0		baseline_awakening_REM	1936	Supramarginal gyrus	5
baseline_awakening_NREM	1677	Anterior prefrontal cortex	0		baseline_awakening_REM	1939	Dorsal Posterior cingulate cortex	5
baseline_awakening_NREM	1678	Anterior prefrontal cortex	0		baseline_awakening_REM	1940	Dorsal Posterior cingulate cortex	5
baseline_awakening_NREM	1679	Anterior prefrontal cortex	0		baseline_awakening_REM	1985	Premotor cortex and Supplementary Motor Cortex	5
baseline_awakening_NREM	1680	Anterior prefrontal cortex	0		baseline_awakening_REM	2000	Includes Frontal eye fields	5
baseline_awakening_NREM	1681	Anterior prefrontal cortex	0		baseline_awakening_REM	2008	Includes Frontal eye fields	5
baseline_awakening_NREM	1682	Anterior prefrontal cortex	0		baseline_awakening_REM	2081	Somatosensory Association Cortex	5
baseline_awakening_NREM	1683	Dorsolateral prefrontal cortex	0		baseline_awakening_REM	2082	Somatosensory Association Cortex	5
baseline_awakening_NREM	1684	Dorsolateral prefrontal cortex	0		baseline_awakening_REM	2088	Supramarginal gyrus	5
baseline_awakening_NREM	1685	Anterior prefrontal cortex	0		baseline_awakening_REM	2092	Somatosensory Association Cortex	5
baseline_awakening_NREM	1686	Anterior prefrontal cortex	0		baseline_awakening_REM	2093	Somatosensory Association Cortex	5
baseline_awakening_NREM	1687	Anterior prefrontal cortex	0		baseline_awakening_REM	2094	Somatosensory Association Cortex	5
baseline_awakening_NREM	1688	Anterior prefrontal cortex	0		baseline_awakening_REM	2103	Dorsal Posterior cingulate cortex	5
baseline_awakening_NREM	1689	Anterior prefrontal cortex	0		baseline_awakening_REM	2104	Dorsal Posterior cingulate cortex	5
baseline_awakening_NREM	1690	Dorsolateral prefrontal cortex	0		baseline_awakening_REM	2140	Ventral anterior cingulate cortex.	5
baseline_awakening_NREM	1691	Dorsolateral prefrontal cortex	0		baseline_awakening_REM	2142	Premotor cortex and Supplementary Motor Cortex	5
baseline_awakening_NREM	1692	Anterior prefrontal cortex	0		baseline_awakening_REM	2153	Includes Frontal eye fields	5
baseline_awakening_NREM	1693	Anterior prefrontal cortex	0		baseline_awakening_REM	2156	Includes Frontal eye fields	5
baseline_awakening_NREM	1694	Anterior prefrontal cortex	0		baseline_awakening_REM	2157	Includes Frontal eye fields	5
baseline_awakening_NREM	1696	Associative visual cortex	0		baseline_awakening_REM	2163	Includes Frontal eye fields	5
baseline_awakening_NREM	1699	Associative visual cortex	0		baseline_awakening_REM	2199	Somatosensory Association Cortex	5
baseline_awakening_NREM	1700	Associative visual cortex	0		baseline_awakening_REM	2209	Supramarginal gyrus	5
baseline_awakening_NREM	1701	Associative visual cortex	0		baseline_awakening_REM	2214	Somatosensory Association Cortex	5
baseline_awakening_NREM	1702	Associative visual cortex	0		baseline_awakening_REM	2215	Somatosensory Association Cortex	5
baseline_awakening_NREM	1707	Somatosensory Association Cortex	0		baseline_awakening_REM	2216	Somatosensory Association Cortex	5
baseline_awakening_NREM	1708	Somatosensory Association Cortex	0		baseline_awakening_REM	2217	Somatosensory Association Cortex	5
baseline_awakening_NREM	1709	Somatosensory Association Cortex	0		baseline_awakening_REM	2221	Somatosensory Association Cortex	5
baseline_awakening_NREM	1710	Associative visual cortex	0		baseline_awakening_REM	2222	Somatosensory Association Cortex	5
baseline_awakening_NREM	1711	Angular gyrus	0		baseline_awakening_REM	2225	Premotor cortex and Supplementary Motor Cortex	5
baseline_awakening_NREM	1717	Somatosensory Association Cortex	0		baseline_awakening_REM	2276	Includes Frontal eye fields	5
baseline_awakening_NREM	1718	Somatosensory Association Cortex	0		baseline_awakening_REM	2279	Includes Frontal eye fields	5
baseline_awakening_NREM	1719	Associative visual cortex	0		baseline_awakening_REM	2281	Includes Frontal eye fields	5
baseline_awakening_NREM	1720	Angular gyrus	0		baseline_awakening_REM	2308	Somatosensory Association Cortex	5
baseline_awakening_NREM	1721	Angular gyrus	0		baseline_awakening_REM	2309	Somatosensory Association Cortex	5
baseline_awakening_NREM	1722	Angular gyrus	0		baseline_awakening_REM	2312	Somatosensory Association Cortex	5
baseline_awakening_NREM	1724	Somatosensory Association Cortex	0		baseline_awakening_REM	2313	Somatosensory Association Cortex	5
baseline_awakening_NREM	1725	Somatosensory Association Cortex	0		baseline_awakening_REM	2314	Somatosensory Association Cortex	5
baseline_awakening_NREM	1726	Somatosensory Association Cortex	0		baseline_awakening_REM	2315	Somatosensory Association Cortex	5
baseline_awakening_NREM	1727	Angular gyrus	0		baseline_awakening_REM	2318	Primary Somatosensory Cortex	5
baseline_awakening_NREM	1728	Angular gyrus	0		baseline_awakening_REM	2321	Premotor cortex and Supplementary Motor Cortex	5
baseline_awakening_NREM	1730	Supramarginal gyrus	0		baseline_awakening_REM	2335	Premotor cortex and Supplementary Motor Cortex	5
baseline_awakening_NREM	1732	Supramarginal gyrus	0		baseline_awakening_REM	2338	Premotor cortex and Supplementary Motor Cortex	5
baseline_awakening_NREM	1733	Somatosensory Association Cortex	0		baseline_awakening_REM	2347	Premotor cortex and Supplementary Motor Cortex	5
baseline_awakening_NREM	1734	Somatosensory Association Cortex	0		baseline_awakening_REM	2348	Premotor cortex and Supplementary Motor Cortex	5
baseline_awakening_NREM	1735	Somatosensory Association Cortex	0		baseline_awakening_REM	2351	Premotor cortex and Supplementary Motor Cortex	5
baseline_awakening_NREM	1736	Supramarginal gyrus	0		baseline_awakening_REM	2354	Premotor cortex and Supplementary Motor Cortex	5
baseline_awakening_NREM	1739	Supramarginal gyrus	0		baseline_awakening_REM	2355	Premotor cortex and Supplementary Motor Cortex	5
baseline_awakening_NREM	1740	Supramarginal gyrus	0		baseline_awakening_REM	2356	Premotor cortex and Supplementary Motor Cortex	5
baseline_awakening_NREM	1741	Somatosensory Association Cortex	0		baseline_awakening_REM	2358	Premotor cortex and Supplementary Motor Cortex	5
baseline_awakening_NREM	1742	Somatosensory Association Cortex	0		baseline_awakening_REM	2362	Somatosensory Association Cortex	5
baseline_awakening_NREM	1743	Somatosensory Association Cortex	0		baseline_awakening_REM	2363	Somatosensory Association Cortex	5
baseline_awakening_NREM	1744	Somatosensory Association Cortex	0		baseline_awakening_REM	2364	Somatosensory Association Cortex	5
baseline_awakening_NREM	1745	Supramarginal gyrus	0		baseline_awakening_REM	2366	Somatosensory Association Cortex	5
baseline_awakening_NREM	1746	Supramarginal gyrus	0		baseline_awakening_REM	2367	Somatosensory Association Cortex	5
baseline_awakening_NREM	1747	Supramarginal gyrus	0		baseline_awakening_REM	2368	Somatosensory Association Cortex	5
baseline_awakening_NREM	1748	Dorsal Posterior cingulate cortex	0		baseline_awakening_REM	2382	Premotor cortex and Supplementary Motor Cortex	5
baseline_awakening_NREM	1749	Dorsal Posterior cingulate cortex	0		baseline_awakening_REM	2388	Premotor cortex and Supplementary Motor Cortex	5
baseline_awakening_NREM	1750	Dorsal Posterior cingulate cortex	0		baseline_awakening_REM	2389	Premotor cortex and Supplementary Motor Cortex	5
baseline_awakening_NREM	1751	Dorsal Posterior cingulate cortex	0		baseline_awakening_REM	2390	Premotor cortex and Supplementary Motor Cortex	5
baseline_awakening_NREM	1752	Supramarginal gyrus	0		baseline_awakening_REM	2391	Premotor cortex and Supplementary Motor Cortex	5
baseline_awakening_NREM	1753	Supramarginal gyrus	0		baseline_awakening_REM	2392	Premotor cortex and Supplementary Motor Cortex	5
baseline_awakening_NREM	1754	Supramarginal gyrus	0		baseline_awakening_REM	2394	Premotor cortex and Supplementary Motor Cortex	5
baseline_awakening_NREM	1755	Dorsal Posterior cingulate cortex	0		baseline_awakening_REM	2415	Primary Somatosensory Cortex	5
baseline_awakening_NREM	1756	Dorsal Posterior cingulate cortex	0		baseline_awakening_REM	2424	Somatosensory Association Cortex	5
baseline_awakening_NREM	1757	Dorsal Posterior cingulate cortex	0		baseline_awakening_REM	2436	Premotor cortex and Supplementary Motor Cortex	5
baseline_awakening_NREM	1758	Dorsal Posterior cingulate cortex	0		baseline_awakening_REM	2	Inferior temporal gyrus	5.5
baseline_awakening_NREM	1759	Supramarginal gyrus	0		baseline_awakening_REM	3	Inferior temporal gyrus	5.5
baseline_awakening_NREM	1760	Supramarginal gyrus	0		baseline_awakening_REM	4	Inferior temporal gyrus	5.5
baseline_awakening_NREM	1761	Supramarginal gyrus	0		baseline_awakening_REM	10	Inferior temporal gyrus	5.5
baseline_awakening_NREM	1762	Supramarginal gyrus	0		baseline_awakening_REM	11	Inferior temporal gyrus	5.5
baseline_awakening_NREM	1763	Supramarginal gyrus	0		baseline_awakening_REM	12	Inferior temporal gyrus	5.5
baseline_awakening_NREM	1766	Supramarginal gyrus	0		baseline_awakening_REM	13	Ectorhinal area	5.5
baseline_awakening_NREM	1767	Primary Somatosensory Cortex	0		baseline_awakening_REM	19	Middle temporal gyrus	5.5
baseline_awakening_NREM	1768	Primary Somatosensory Cortex	0		baseline_awakening_REM	20	Temporopolar area	5.5
baseline_awakening_NREM	1769	Primary Somatosensory Cortex	0		baseline_awakening_REM	21	Inferior temporal gyrus	5.5
baseline_awakening_NREM	1772	Primary Somatosensory Cortex	0		baseline_awakening_REM	22	Inferior temporal gyrus	5.5
baseline_awakening_NREM	1773	Primary Somatosensory Cortex	0		baseline_awakening_REM	23	Temporopolar area	5.5
baseline_awakening_NREM	1774	Primary Motor Cortex	0		baseline_awakening_REM	30	Middle temporal gyrus	5.5
baseline_awakening_NREM	1775	Primary Somatosensory Cortex	0		baseline_awakening_REM	31	Temporopolar area	5.5
baseline_awakening_NREM	1776	Primary Motor Cortex	0		baseline_awakening_REM	32	Temporopolar area	5.5
baseline_awakening_NREM	1779	Primary Motor Cortex	0		baseline_awakening_REM	36	Middle temporal gyrus	5.5
baseline_awakening_NREM	1780	Primary Motor Cortex	0		baseline_awakening_REM	37	Temporopolar area	5.5
baseline_awakening_NREM	1781	Primary Somatosensory Cortex	0		baseline_awakening_REM	38	Temporopolar area	5.5
baseline_awakening_NREM	1782	Primary Motor Cortex	0		baseline_awakening_REM	41	Inferior temporal gyrus	5.5
baseline_awakening_NREM	1785	Premotor cortex and Supplementary Motor Cortex	0		baseline_awakening_REM	43	Inferior temporal gyrus	5.5
baseline_awakening_NREM	1786	Primary Motor Cortex	0		baseline_awakening_REM	44	Inferior temporal gyrus	5.5
baseline_awakening_NREM	1787	Premotor cortex and Supplementary Motor Cortex	0		baseline_awakening_REM	45	Inferior temporal gyrus	5.5
baseline_awakening_NREM	1788	Premotor cortex and Supplementary Motor Cortex	0		baseline_awakening_REM	48	Inferior temporal gyrus	5.5
baseline_awakening_NREM	1789	Ventral anterior cingulate cortex.	0		baseline_awakening_REM	49	Inferior temporal gyrus	5.5
baseline_awakening_NREM	1791	Premotor cortex and Supplementary Motor Cortex	0		baseline_awakening_REM	52	Inferior temporal gyrus	5.5
baseline_awakening_NREM	1792	Premotor cortex and Supplementary Motor Cortex	0		baseline_awakening_REM	53	Inferior temporal gyrus	5.5
baseline_awakening_NREM	1793	Dorsolateral prefrontal cortex	0		baseline_awakening_REM	54	Inferior temporal gyrus	5.5
baseline_awakening_NREM	1794	Dorsolateral prefrontal cortex	0		baseline_awakening_REM	55	Inferior temporal gyrus	5.5
baseline_awakening_NREM	1795	Dorsolateral prefrontal cortex	0		baseline_awakening_REM	56	Ventral entorhinal cortex	5.5
baseline_awakening_NREM	1796	Ventral anterior cingulate cortex.	0		baseline_awakening_REM	63	Inferior temporal gyrus	5.5
baseline_awakening_NREM	1797	Ventral anterior cingulate cortex.	0		baseline_awakening_REM	64	Inferior temporal gyrus	5.5
baseline_awakening_NREM	1798	Dorsolateral prefrontal cortex	0		baseline_awakening_REM	65	Inferior temporal gyrus	5.5
baseline_awakening_NREM	1799	Dorsolateral prefrontal cortex	0		baseline_awakening_REM	66	Ectorhinal area	5.5
baseline_awakening_NREM	1800	Dorsolateral prefrontal cortex	0		baseline_awakening_REM	67	Ectorhinal area	5.5
baseline_awakening_NREM	1801	Premotor cortex and Supplementary Motor Cortex	0		baseline_awakening_REM	75	Middle temporal gyrus	5.5
baseline_awakening_NREM	1802	Dorsolateral prefrontal cortex	0		baseline_awakening_REM	76	Middle temporal gyrus	5.5
baseline_awakening_NREM	1803	Dorsolateral prefrontal cortex	0		baseline_awakening_REM	77	Ventral entorhinal cortex	5.5
baseline_awakening_NREM	1804	Dorsal anterior cingulate cortex	0		baseline_awakening_REM	83	Middle temporal gyrus	5.5
baseline_awakening_NREM	1805	Ventral anterior cingulate cortex.	0		baseline_awakening_REM	84	Temporopolar area	5.5
baseline_awakening_NREM	1806	Ventral anterior cingulate cortex.	0		baseline_awakening_REM	85	Temporopolar area	5.5
baseline_awakening_NREM	1807	Dorsal anterior cingulate cortex	0		baseline_awakening_REM	86	Temporopolar area	5.5
baseline_awakening_NREM	1808	Dorsolateral prefrontal cortex	0		baseline_awakening_REM	91	Middle temporal gyrus	5.5
baseline_awakening_NREM	1809	Dorsolateral prefrontal cortex	0		baseline_awakening_REM	92	Temporopolar area	5.5
baseline_awakening_NREM	1810	Dorsolateral prefrontal cortex	0		baseline_awakening_REM	93	Temporopolar area	5.5
baseline_awakening_NREM	1811	Dorsolateral prefrontal cortex	0		baseline_awakening_REM	94	Temporopolar area	5.5
baseline_awakening_NREM	1812	Dorsal anterior cingulate cortex	0		baseline_awakening_REM	98	Fusiform gyrus	5.5
baseline_awakening_NREM	1813	Dorsal anterior cingulate cortex	0		baseline_awakening_REM	100	Fusiform gyrus	5.5
baseline_awakening_NREM	1814	Dorsal anterior cingulate cortex	0		baseline_awakening_REM	104	Ectorhinal area	5.5
baseline_awakening_NREM	1815	Dorsal anterior cingulate cortex	0		baseline_awakening_REM	110	Inferior temporal gyrus	5.5
baseline_awakening_NREM	1816	Dorsolateral prefrontal cortex	0		baseline_awakening_REM	112	Inferior temporal gyrus	5.5
baseline_awakening_NREM	1817	Dorsolateral prefrontal cortex	0		baseline_awakening_REM	113	Ectorhinal area	5.5
baseline_awakening_NREM	1818	Dorsolateral prefrontal cortex	0		baseline_awakening_REM	114	Ectorhinal area	5.5
baseline_awakening_NREM	1819	Dorsal anterior cingulate cortex	0		baseline_awakening_REM	122	Inferior temporal gyrus	5.5
baseline_awakening_NREM	1820	Dorsal anterior cingulate cortex	0		baseline_awakening_REM	123	Inferior temporal gyrus	5.5
baseline_awakening_NREM	1821	Dorsal anterior cingulate cortex	0		baseline_awakening_REM	124	Perirhinal cortex	5.5
baseline_awakening_NREM	1822	Dorsolateral prefrontal cortex	0		baseline_awakening_REM	125	Perirhinal cortex	5.5
baseline_awakening_NREM	1823	Dorsolateral prefrontal cortex	0		baseline_awakening_REM	129	Inferior temporal gyrus	5.5
baseline_awakening_NREM	1824	Dorsolateral prefrontal cortex	0		baseline_awakening_REM	134	Inferior temporal gyrus	5.5
baseline_awakening_NREM	1825	Dorsolateral prefrontal cortex	0		baseline_awakening_REM	135	Inferior temporal gyrus	5.5
baseline_awakening_NREM	1826	Dorsolateral prefrontal cortex	0		baseline_awakening_REM	136	Ectorhinal area	5.5
baseline_awakening_NREM	1827	Dorsolateral prefrontal cortex	0		baseline_awakening_REM	138	Inferior temporal gyrus	5.5
baseline_awakening_NREM	1828	Dorsolateral prefrontal cortex	0		baseline_awakening_REM	139	Inferior temporal gyrus	5.5
baseline_awakening_NREM	1829	Dorsolateral prefrontal cortex	0		baseline_awakening_REM	143	Inferior temporal gyrus	5.5
baseline_awakening_NREM	1830	Dorsolateral prefrontal cortex	0		baseline_awakening_REM	144	Inferior temporal gyrus	5.5
baseline_awakening_NREM	1831	Dorsolateral prefrontal cortex	0		baseline_awakening_REM	145	Inferior temporal gyrus	5.5
baseline_awakening_NREM	1832	Dorsolateral prefrontal cortex	0		baseline_awakening_REM	146	Perirhinal cortex	5.5
baseline_awakening_NREM	1833	Dorsolateral prefrontal cortex	0		baseline_awakening_REM	147	Ventral entorhinal cortex	5.5
baseline_awakening_NREM	1834	Dorsolateral prefrontal cortex	0		baseline_awakening_REM	155	Middle temporal gyrus	5.5
baseline_awakening_NREM	1835	Dorsolateral prefrontal cortex	0		baseline_awakening_REM	156	Amygdala	5.5
baseline_awakening_NREM	1836	Dorsolateral prefrontal cortex	0		baseline_awakening_REM	157	Amygdala	5.5
baseline_awakening_NREM	1837	Dorsolateral prefrontal cortex	0		baseline_awakening_REM	158	Ventral entorhinal cortex	5.5
baseline_awakening_NREM	1838	Dorsolateral prefrontal cortex	0		baseline_awakening_REM	164	Middle temporal gyrus	5.5
baseline_awakening_NREM	1839	Dorsolateral prefrontal cortex	0		baseline_awakening_REM	165	Ventral entorhinal cortex	5.5
baseline_awakening_NREM	1840	Dorsolateral prefrontal cortex	0		baseline_awakening_REM	166	Ventral entorhinal cortex	5.5
baseline_awakening_NREM	1841	Dorsolateral prefrontal cortex	0		baseline_awakening_REM	167	Ventral entorhinal cortex	5.5
baseline_awakening_NREM	1842	Dorsolateral prefrontal cortex	0		baseline_awakening_REM	170	Ventral entorhinal cortex	5.5
baseline_awakening_NREM	1843	Dorsolateral prefrontal cortex	0		baseline_awakening_REM	174	Temporopolar area	5.5
baseline_awakening_NREM	1844	Dorsolateral prefrontal cortex	0		baseline_awakening_REM	175	Temporopolar area	5.5
baseline_awakening_NREM	1845	Premotor cortex and Supplementary Motor Cortex	0		baseline_awakening_REM	176	Temporopolar area	5.5
baseline_awakening_NREM	1846	Premotor cortex and Supplementary Motor Cortex	0		baseline_awakening_REM	181	Temporopolar area	5.5
baseline_awakening_NREM	1847	Dorsolateral prefrontal cortex	0		baseline_awakening_REM	182	Temporopolar area	5.5
baseline_awakening_NREM	1848	Dorsolateral prefrontal cortex	0		baseline_awakening_REM	183	Temporopolar area	5.5
baseline_awakening_NREM	1849	Dorsolateral prefrontal cortex	0		baseline_awakening_REM	187	Orbitofrontal area	5.5
baseline_awakening_NREM	1850	Dorsolateral prefrontal cortex	0		baseline_awakening_REM	188	Orbitofrontal area	5.5
baseline_awakening_NREM	1851	Dorsolateral prefrontal cortex	0		baseline_awakening_REM	189	Orbitofrontal area	5.5
baseline_awakening_NREM	1852	Dorsolateral prefrontal cortex	0		baseline_awakening_REM	191	Orbitofrontal area	5.5
baseline_awakening_NREM	1853	Dorsolateral prefrontal cortex	0		baseline_awakening_REM	192	Orbitofrontal area	5.5
baseline_awakening_NREM	1854	Dorsolateral prefrontal cortex	0		baseline_awakening_REM	195	Orbitofrontal area	5.5
baseline_awakening_NREM	1855	Dorsolateral prefrontal cortex	0		baseline_awakening_REM	203	Orbitofrontal area	5.5
baseline_awakening_NREM	1856	Dorsolateral prefrontal cortex	0		baseline_awakening_REM	228	Fusiform gyrus	5.5
baseline_awakening_NREM	1857	Associative visual cortex	0		baseline_awakening_REM	229	Fusiform gyrus	5.5
baseline_awakening_NREM	1861	Somatosensory Association Cortex	0		baseline_awakening_REM	230	Fusiform gyrus	5.5
baseline_awakening_NREM	1862	Somatosensory Association Cortex	0		baseline_awakening_REM	236	Fusiform gyrus	5.5
baseline_awakening_NREM	1865	Associative visual cortex	0		baseline_awakening_REM	237	Inferior temporal gyrus	5.5
baseline_awakening_NREM	1866	Associative visual cortex	0		baseline_awakening_REM	238	Inferior temporal gyrus	5.5
baseline_awakening_NREM	1867	Associative visual cortex	0		baseline_awakening_REM	239	Fusiform gyrus	5.5
baseline_awakening_NREM	1868	Somatosensory Association Cortex	0		baseline_awakening_REM	240	Fusiform gyrus	5.5
baseline_awakening_NREM	1869	Associative visual cortex	0		baseline_awakening_REM	248	Inferior temporal gyrus	5.5
baseline_awakening_NREM	1871	Somatosensory Association Cortex	0		baseline_awakening_REM	249	Inferior temporal gyrus	5.5
baseline_awakening_NREM	1872	Somatosensory Association Cortex	0		baseline_awakening_REM	250	Inferior temporal gyrus	5.5
baseline_awakening_NREM	1873	Somatosensory Association Cortex	0		baseline_awakening_REM	251	Ectorhinal area	5.5
baseline_awakening_NREM	1874	Somatosensory Association Cortex	0		baseline_awakening_REM	253	Ectorhinal area	5.5
baseline_awakening_NREM	1875	Somatosensory Association Cortex	0		baseline_awakening_REM	254	Ectorhinal area	5.5
baseline_awakening_NREM	1876	Associative visual cortex	0		baseline_awakening_REM	255	Inferior temporal gyrus	5.5
baseline_awakening_NREM	1877	Somatosensory Association Cortex	0		baseline_awakening_REM	256	Inferior temporal gyrus	5.5
baseline_awakening_NREM	1878	Angular gyrus	0		baseline_awakening_REM	262	Ectorhinal area	5.5
baseline_awakening_NREM	1879	Angular gyrus	0		baseline_awakening_REM	263	Ectorhinal area	5.5
baseline_awakening_NREM	1880	Supramarginal gyrus	0		baseline_awakening_REM	264	Perirhinal cortex	5.5
baseline_awakening_NREM	1881	Angular gyrus	0		baseline_awakening_REM	266	Ectorhinal area	5.5
baseline_awakening_NREM	1882	Associative visual cortex	0		baseline_awakening_REM	267	Inferior temporal gyrus	5.5
baseline_awakening_NREM	1883	Somatosensory Association Cortex	0		baseline_awakening_REM	271	Inferior temporal gyrus	5.5
baseline_awakening_NREM	1884	Somatosensory Association Cortex	0		baseline_awakening_REM	272	Hippocampus	5.5
baseline_awakening_NREM	1885	Somatosensory Association Cortex	0		baseline_awakening_REM	273	Ventral entorhinal cortex	5.5
baseline_awakening_NREM	1886	Somatosensory Association Cortex	0		baseline_awakening_REM	278	Inferior temporal gyrus	5.5
baseline_awakening_NREM	1887	Associative visual cortex	0		baseline_awakening_REM	280	Middle temporal gyrus	5.5
baseline_awakening_NREM	1888	Somatosensory Association Cortex	0		baseline_awakening_REM	281	Middle temporal gyrus	5.5
baseline_awakening_NREM	1889	Supramarginal gyrus	0		baseline_awakening_REM	282	Hippocampus	5.5
baseline_awakening_NREM	1891	Supramarginal gyrus	0		baseline_awakening_REM	283	Hippocampus	5.5
baseline_awakening_NREM	1892	Supramarginal gyrus	0		baseline_awakening_REM	284	Dorsal entorhinal cortex	5.5
baseline_awakening_NREM	1893	Somatosensory Association Cortex	0		baseline_awakening_REM	291	Middle temporal gyrus	5.5
baseline_awakening_NREM	1894	Somatosensory Association Cortex	0		baseline_awakening_REM	292	Amygdala	5.5
baseline_awakening_NREM	1895	Somatosensory Association Cortex	0		baseline_awakening_REM	293	Amygdala	5.5
baseline_awakening_NREM	1896	Supramarginal gyrus	0		baseline_awakening_REM	294	Dorsal entorhinal cortex	5.5
baseline_awakening_NREM	1898	Supramarginal gyrus	0		baseline_awakening_REM	300	Middle temporal gyrus	5.5
baseline_awakening_NREM	1899	Supramarginal gyrus	0		baseline_awakening_REM	302	Middle temporal gyrus	5.5
baseline_awakening_NREM	1900	Supramarginal gyrus	0		baseline_awakening_REM	303	Temporopolar area	5.5
baseline_awakening_NREM	1901	Somatosensory Association Cortex	0		baseline_awakening_REM	304	Dorsal entorhinal cortex	5.5
baseline_awakening_NREM	1902	Somatosensory Association Cortex	0		baseline_awakening_REM	305	Amygdala	5.5
baseline_awakening_NREM	1903	Somatosensory Association Cortex	0		baseline_awakening_REM	306	Temporopolar area	5.5
baseline_awakening_NREM	1904	Somatosensory Association Cortex	0		baseline_awakening_REM	307	Temporopolar area	5.5
baseline_awakening_NREM	1905	Somatosensory Association Cortex	0		baseline_awakening_REM	313	Pars orbitalis, part of the inferior frontal gyrus	5.5
baseline_awakening_NREM	1906	Supramarginal gyrus	0		baseline_awakening_REM	314	Pars orbitalis, part of the inferior frontal gyrus	5.5
baseline_awakening_NREM	1907	Supramarginal gyrus	0		baseline_awakening_REM	315	Subgenual area	5.5
baseline_awakening_NREM	1908	Supramarginal gyrus	0		baseline_awakening_REM	316	Subgenual area	5.5
baseline_awakening_NREM	1909	Supramarginal gyrus	0		baseline_awakening_REM	317	Subgenual area	5.5
baseline_awakening_NREM	1910	Supramarginal gyrus	0		baseline_awakening_REM	318	Pars orbitalis, part of the inferior frontal gyrus	5.5
baseline_awakening_NREM	1911	Supramarginal gyrus	0		baseline_awakening_REM	319	Pars orbitalis, part of the inferior frontal gyrus	5.5
baseline_awakening_NREM	1912	Supramarginal gyrus	0		baseline_awakening_REM	324	Pars orbitalis, part of the inferior frontal gyrus	5.5
baseline_awakening_NREM	1913	Supramarginal gyrus	0		baseline_awakening_REM	325	Pars orbitalis, part of the inferior frontal gyrus	5.5
baseline_awakening_NREM	1914	Dorsal Posterior cingulate cortex	0		baseline_awakening_REM	326	Pars orbitalis, part of the inferior frontal gyrus	5.5
baseline_awakening_NREM	1915	Dorsal Posterior cingulate cortex	0		baseline_awakening_REM	328	Orbitofrontal area	5.5
baseline_awakening_NREM	1916	Dorsal Posterior cingulate cortex	0		baseline_awakening_REM	329	Orbitofrontal area	5.5
baseline_awakening_NREM	1917	Dorsal Posterior cingulate cortex	0		baseline_awakening_REM	330	Orbitofrontal area	5.5
baseline_awakening_NREM	1918	Supramarginal gyrus	0		baseline_awakening_REM	331	Orbitofrontal area	5.5
baseline_awakening_NREM	1919	Supramarginal gyrus	0		baseline_awakening_REM	332	Pars orbitalis, part of the inferior frontal gyrus	5.5
baseline_awakening_NREM	1920	Supramarginal gyrus	0		baseline_awakening_REM	338	Pars orbitalis, part of the inferior frontal gyrus	5.5
baseline_awakening_NREM	1921	Supramarginal gyrus	0		baseline_awakening_REM	339	Pars orbitalis, part of the inferior frontal gyrus	5.5
baseline_awakening_NREM	1922	Supramarginal gyrus	0		baseline_awakening_REM	340	Pars orbitalis, part of the inferior frontal gyrus	5.5
baseline_awakening_NREM	1923	Supramarginal gyrus	0		baseline_awakening_REM	341	Orbitofrontal area	5.5
baseline_awakening_NREM	1924	Supramarginal gyrus	0		baseline_awakening_REM	342	Orbitofrontal area	5.5
baseline_awakening_NREM	1925	Supramarginal gyrus	0		baseline_awakening_REM	343	Subgenual area	5.5
baseline_awakening_NREM	1926	Supramarginal gyrus	0		baseline_awakening_REM	345	Pars orbitalis, part of the inferior frontal gyrus	5.5
baseline_awakening_NREM	1929	Dorsal Posterior cingulate cortex	0		baseline_awakening_REM	346	Pars orbitalis, part of the inferior frontal gyrus	5.5
baseline_awakening_NREM	1930	Dorsal Posterior cingulate cortex	0		baseline_awakening_REM	349	Pars orbitalis, part of the inferior frontal gyrus	5.5
baseline_awakening_NREM	1931	Supramarginal gyrus	0		baseline_awakening_REM	350	Pars orbitalis, part of the inferior frontal gyrus	5.5
baseline_awakening_NREM	1932	Supramarginal gyrus	0		baseline_awakening_REM	351	Orbitofrontal area	5.5
baseline_awakening_NREM	1933	Supramarginal gyrus	0		baseline_awakening_REM	352	Subgenual area	5.5
baseline_awakening_NREM	1934	Supramarginal gyrus	0		baseline_awakening_REM	353	Subgenual area	5.5
baseline_awakening_NREM	1935	Primary Somatosensory Cortex	0		baseline_awakening_REM	354	Subgenual area	5.5
baseline_awakening_NREM	1936	Supramarginal gyrus	0		baseline_awakening_REM	356	Pars orbitalis, part of the inferior frontal gyrus	5.5
baseline_awakening_NREM	1937	Supramarginal gyrus	0		baseline_awakening_REM	360	Orbitofrontal area	5.5
baseline_awakening_NREM	1938	Supramarginal gyrus	0		baseline_awakening_REM	361	Orbitofrontal area	5.5
baseline_awakening_NREM	1943	Supramarginal gyrus	0		baseline_awakening_REM	362	Orbitofrontal area	5.5
baseline_awakening_NREM	1944	Primary Somatosensory Cortex	0		baseline_awakening_REM	365	Orbitofrontal area	5.5
baseline_awakening_NREM	1945	Primary Somatosensory Cortex	0		baseline_awakening_REM	367	Orbitofrontal area	5.5
baseline_awakening_NREM	1946	Primary Somatosensory Cortex	0		baseline_awakening_REM	368	Orbitofrontal area	5.5
baseline_awakening_NREM	1947	Primary Somatosensory Cortex	0		baseline_awakening_REM	369	Orbitofrontal area	5.5
baseline_awakening_NREM	1952	Primary Somatosensory Cortex	0		baseline_awakening_REM	392	Secondary visual cortex	5.5
baseline_awakening_NREM	1953	Primary Somatosensory Cortex	0		baseline_awakening_REM	393	Secondary visual cortex	5.5
baseline_awakening_NREM	1954	Primary Somatosensory Cortex	0		baseline_awakening_REM	394	Secondary visual cortex	5.5
baseline_awakening_NREM	1955	Premotor cortex and Supplementary Motor Cortex	0		baseline_awakening_REM	395	Secondary visual cortex	5.5
baseline_awakening_NREM	1956	Primary Somatosensory Cortex	0		baseline_awakening_REM	396	Secondary visual cortex	5.5
baseline_awakening_NREM	1957	Primary Motor Cortex	0		baseline_awakening_REM	405	Secondary visual cortex	5.5
baseline_awakening_NREM	1958	Primary Motor Cortex	0		baseline_awakening_REM	406	Secondary visual cortex	5.5
baseline_awakening_NREM	1963	Primary Somatosensory Cortex	0		baseline_awakening_REM	407	Secondary visual cortex	5.5
baseline_awakening_NREM	1964	Premotor cortex and Supplementary Motor Cortex	0		baseline_awakening_REM	408	Secondary visual cortex	5.5
baseline_awakening_NREM	1965	Premotor cortex and Supplementary Motor Cortex	0		baseline_awakening_REM	467	Middle temporal gyrus	5.5
baseline_awakening_NREM	1966	Primary Motor Cortex	0		baseline_awakening_REM	468	Hippocampus	5.5
baseline_awakening_NREM	1971	Primary Motor Cortex	0		baseline_awakening_REM	469	Hippocampus	5.5
baseline_awakening_NREM	1972	Premotor cortex and Supplementary Motor Cortex	0		baseline_awakening_REM	472	Hippocampus	5.5
baseline_awakening_NREM	1973	Premotor cortex and Supplementary Motor Cortex	0		baseline_awakening_REM	473	Hippocampus	5.5
baseline_awakening_NREM	1974	Ventral anterior cingulate cortex.	0		baseline_awakening_REM	479	Hippocampus	5.5
baseline_awakening_NREM	1975	Ventral anterior cingulate cortex.	0		baseline_awakening_REM	480	Perirhinal cortex	5.5
baseline_awakening_NREM	1976	Ventral anterior cingulate cortex.	0		baseline_awakening_REM	484	Middle temporal gyrus	5.5
baseline_awakening_NREM	1978	Premotor cortex and Supplementary Motor Cortex	0		baseline_awakening_REM	487	Amygdala	5.5
baseline_awakening_NREM	1979	Premotor cortex and Supplementary Motor Cortex	0		baseline_awakening_REM	488	Fusiform gyrus	5.5
baseline_awakening_NREM	1980	Premotor cortex and Supplementary Motor Cortex	0		baseline_awakening_REM	493	Middle temporal gyrus	5.5
baseline_awakening_NREM	1981	Ventral anterior cingulate cortex.	0		baseline_awakening_REM	496	Middle temporal gyrus	5.5
baseline_awakening_NREM	1982	Ventral anterior cingulate cortex.	0		baseline_awakening_REM	497	Middle temporal gyrus	5.5
baseline_awakening_NREM	1983	Ventral anterior cingulate cortex.	0		baseline_awakening_REM	498	Amygdala	5.5
baseline_awakening_NREM	1984	Ventral anterior cingulate cortex.	0		baseline_awakening_REM	499	Amygdala	5.5
baseline_awakening_NREM	1985	Premotor cortex and Supplementary Motor Cortex	0		baseline_awakening_REM	500	Fusiform gyrus	5.5
baseline_awakening_NREM	1986	Premotor cortex and Supplementary Motor Cortex	0		baseline_awakening_REM	501	Dorsal entorhinal cortex	5.5
baseline_awakening_NREM	1987	Premotor cortex and Supplementary Motor Cortex	0		baseline_awakening_REM	504	Middle temporal gyrus	5.5
baseline_awakening_NREM	1988	Includes Frontal eye fields	0		baseline_awakening_REM	509	Middle temporal gyrus	5.5
baseline_awakening_NREM	1989	Includes Frontal eye fields	0		baseline_awakening_REM	511	Temporopolar area	5.5
baseline_awakening_NREM	1990	Dorsal anterior cingulate cortex	0		baseline_awakening_REM	512	Temporopolar area	5.5
baseline_awakening_NREM	1991	Dorsal anterior cingulate cortex	0		baseline_awakening_REM	513	Dorsal entorhinal cortex	5.5
baseline_awakening_NREM	1992	Dorsal anterior cingulate cortex	0		baseline_awakening_REM	514	Dorsal entorhinal cortex	5.5
baseline_awakening_NREM	1993	Includes Frontal eye fields	0		baseline_awakening_REM	515	Dorsal entorhinal cortex	5.5
baseline_awakening_NREM	1994	Includes Frontal eye fields	0		baseline_awakening_REM	516	Subgenual area	5.5
baseline_awakening_NREM	1997	Dorsal anterior cingulate cortex	0		baseline_awakening_REM	517	Subgenual area	5.5
baseline_awakening_NREM	1998	Dorsal anterior cingulate cortex	0		baseline_awakening_REM	518	Dorsal entorhinal cortex	5.5
baseline_awakening_NREM	1999	Dorsal anterior cingulate cortex	0		baseline_awakening_REM	519	Dorsal entorhinal cortex	5.5
baseline_awakening_NREM	2000	Includes Frontal eye fields	0		baseline_awakening_REM	520	Dorsal entorhinal cortex	5.5
baseline_awakening_NREM	2001	Dorsolateral prefrontal cortex	0		baseline_awakening_REM	521	Temporopolar area	5.5
baseline_awakening_NREM	2002	Includes Frontal eye fields	0		baseline_awakening_REM	523	Middle temporal gyrus	5.5
baseline_awakening_NREM	2004	Includes Frontal eye fields	0		baseline_awakening_REM	527	Insular cortex	5.5
baseline_awakening_NREM	2005	Includes Frontal eye fields	0		baseline_awakening_REM	528	Insular cortex	5.5
baseline_awakening_NREM	2006	Dorsal anterior cingulate cortex	0		baseline_awakening_REM	529	Pars orbitalis, part of the inferior frontal gyrus	5.5
baseline_awakening_NREM	2007	Dorsal anterior cingulate cortex	0		baseline_awakening_REM	530	Insular cortex	5.5
baseline_awakening_NREM	2008	Includes Frontal eye fields	0		baseline_awakening_REM	531	Subgenual area	5.5
baseline_awakening_NREM	2009	Dorsolateral prefrontal cortex	0		baseline_awakening_REM	532	Subgenual area	5.5
baseline_awakening_NREM	2010	Includes Frontal eye fields	0		baseline_awakening_REM	533	Subgenual area	5.5
baseline_awakening_NREM	2011	Includes Frontal eye fields	0		baseline_awakening_REM	534	Subgenual area	5.5
baseline_awakening_NREM	2012	Dorsolateral prefrontal cortex	0		baseline_awakening_REM	535	Insular cortex	5.5
baseline_awakening_NREM	2013	Includes Frontal eye fields	0		baseline_awakening_REM	536	Pars orbitalis, part of the inferior frontal gyrus	5.5
baseline_awakening_NREM	2014	Includes Frontal eye fields	0		baseline_awakening_REM	542	Temporopolar area	5.5
baseline_awakening_NREM	2015	Includes Frontal eye fields	0		baseline_awakening_REM	543	Pars orbitalis, part of the inferior frontal gyrus	5.5
baseline_awakening_NREM	2016	Includes Frontal eye fields	0		baseline_awakening_REM	544	Pars orbitalis, part of the inferior frontal gyrus	5.5
baseline_awakening_NREM	2017	Dorsolateral prefrontal cortex	0		baseline_awakening_REM	545	Subgenual area	5.5
baseline_awakening_NREM	2018	Includes Frontal eye fields	0		baseline_awakening_REM	546	Subgenual area	5.5
baseline_awakening_NREM	2019	Includes Frontal eye fields	0		baseline_awakening_REM	547	Subgenual area	5.5
baseline_awakening_NREM	2020	Includes Frontal eye fields	0		baseline_awakening_REM	554	Subgenual area	5.5
baseline_awakening_NREM	2021	Includes Frontal eye fields	0		baseline_awakening_REM	560	Pars orbitalis, part of the inferior frontal gyrus	5.5
baseline_awakening_NREM	2022	Includes Frontal eye fields	0		baseline_awakening_REM	563	Orbitofrontal area	5.5
baseline_awakening_NREM	2023	Dorsolateral prefrontal cortex	0		baseline_awakening_REM	571	Orbitofrontal area	5.5
baseline_awakening_NREM	2024	Includes Frontal eye fields	0		baseline_awakening_REM	573	Orbitofrontal area	5.5
baseline_awakening_NREM	2025	Includes Frontal eye fields	0		baseline_awakening_REM	574	Orbitofrontal area	5.5
baseline_awakening_NREM	2026	Dorsolateral prefrontal cortex	0		baseline_awakening_REM	575	Orbitofrontal area	5.5
baseline_awakening_NREM	2027	Dorsolateral prefrontal cortex	0		baseline_awakening_REM	579	Orbitofrontal area	5.5
baseline_awakening_NREM	2028	Includes Frontal eye fields	0		baseline_awakening_REM	580	Anterior prefrontal cortex	5.5
baseline_awakening_NREM	2029	Premotor cortex and Supplementary Motor Cortex	0		baseline_awakening_REM	582	Orbitofrontal area	5.5
baseline_awakening_NREM	2030	Premotor cortex and Supplementary Motor Cortex	0		baseline_awakening_REM	583	Orbitofrontal area	5.5
baseline_awakening_NREM	2031	Dorsolateral prefrontal cortex	0		baseline_awakening_REM	584	Orbitofrontal area	5.5
baseline_awakening_NREM	2032	Dorsolateral prefrontal cortex	0		baseline_awakening_REM	586	Pars orbitalis, part of the inferior frontal gyrus	5.5
baseline_awakening_NREM	2033	Dorsolateral prefrontal cortex	0		baseline_awakening_REM	588	Orbitofrontal area	5.5
baseline_awakening_NREM	2034	Dorsolateral prefrontal cortex	0		baseline_awakening_REM	589	Orbitofrontal area	5.5
baseline_awakening_NREM	2035	Includes Frontal eye fields	0		baseline_awakening_REM	593	Orbitofrontal area	5.5
baseline_awakening_NREM	2037	Somatosensory Association Cortex	0		baseline_awakening_REM	595	Orbitofrontal area	5.5
baseline_awakening_NREM	2038	Somatosensory Association Cortex	0		baseline_awakening_REM	596	Orbitofrontal area	5.5
baseline_awakening_NREM	2041	Somatosensory Association Cortex	0		baseline_awakening_REM	620	Secondary visual cortex	5.5
baseline_awakening_NREM	2042	Somatosensory Association Cortex	0		baseline_awakening_REM	621	Secondary visual cortex	5.5
baseline_awakening_NREM	2043	Somatosensory Association Cortex	0		baseline_awakening_REM	624	Secondary visual cortex	5.5
baseline_awakening_NREM	2044	Somatosensory Association Cortex	0		baseline_awakening_REM	625	Secondary visual cortex	5.5
baseline_awakening_NREM	2045	Somatosensory Association Cortex	0		baseline_awakening_REM	630	Secondary visual cortex	5.5
baseline_awakening_NREM	2046	Somatosensory Association Cortex	0		baseline_awakening_REM	631	Secondary visual cortex	5.5
baseline_awakening_NREM	2047	Somatosensory Association Cortex	0		baseline_awakening_REM	632	Secondary visual cortex	5.5
baseline_awakening_NREM	2048	Supramarginal gyrus	0		baseline_awakening_REM	642	Secondary visual cortex	5.5
baseline_awakening_NREM	2049	Somatosensory Association Cortex	0		baseline_awakening_REM	643	Associative visual cortex	5.5
baseline_awakening_NREM	2050	Somatosensory Association Cortex	0		baseline_awakening_REM	653	Associative visual cortex	5.5
baseline_awakening_NREM	2051	Somatosensory Association Cortex	0		baseline_awakening_REM	654	Associative visual cortex	5.5
baseline_awakening_NREM	2052	Somatosensory Association Cortex	0		baseline_awakening_REM	665	Associative visual cortex	5.5
baseline_awakening_NREM	2053	Somatosensory Association Cortex	0		baseline_awakening_REM	666	Associative visual cortex	5.5
baseline_awakening_NREM	2054	Somatosensory Association Cortex	0		baseline_awakening_REM	698	Piriform cortex	5.5
baseline_awakening_NREM	2055	Somatosensory Association Cortex	0		baseline_awakening_REM	709	Middle temporal gyrus	5.5
baseline_awakening_NREM	2056	Somatosensory Association Cortex	0		baseline_awakening_REM	715	Middle temporal gyrus	5.5
baseline_awakening_NREM	2057	Somatosensory Association Cortex	0		baseline_awakening_REM	716	Middle temporal gyrus	5.5
baseline_awakening_NREM	2058	Somatosensory Association Cortex	0		baseline_awakening_REM	726	Middle temporal gyrus	5.5
baseline_awakening_NREM	2059	Supramarginal gyrus	0		baseline_awakening_REM	727	Middle temporal gyrus	5.5
baseline_awakening_NREM	2060	Supramarginal gyrus	0		baseline_awakening_REM	731	Subgenual area	5.5
baseline_awakening_NREM	2061	Somatosensory Association Cortex	0		baseline_awakening_REM	732	Insular cortex	5.5
baseline_awakening_NREM	2062	Somatosensory Association Cortex	0		baseline_awakening_REM	738	Insular cortex	5.5
baseline_awakening_NREM	2063	Somatosensory Association Cortex	0		baseline_awakening_REM	739	Subgenual area	5.5
baseline_awakening_NREM	2064	Somatosensory Association Cortex	0		baseline_awakening_REM	740	Subgenual area	5.5
baseline_awakening_NREM	2065	Supramarginal gyrus	0		baseline_awakening_REM	741	Insular cortex	5.5
baseline_awakening_NREM	2066	Supramarginal gyrus	0		baseline_awakening_REM	745	Insular cortex	5.5
baseline_awakening_NREM	2067	Supramarginal gyrus	0		baseline_awakening_REM	748	Insular cortex	5.5
baseline_awakening_NREM	2068	Supramarginal gyrus	0		baseline_awakening_REM	749	Superior temporal gyrus	5.5
baseline_awakening_NREM	2069	Somatosensory Association Cortex	0		baseline_awakening_REM	750	Superior temporal gyrus	5.5
baseline_awakening_NREM	2070	Somatosensory Association Cortex	0		baseline_awakening_REM	764	Pars orbitalis, part of the inferior frontal gyrus	5.5
baseline_awakening_NREM	2071	Somatosensory Association Cortex	0		baseline_awakening_REM	779	Anterior prefrontal cortex	5.5
baseline_awakening_NREM	2072	Somatosensory Association Cortex	0		baseline_awakening_REM	785	Dorsal anterior cingulate cortex	5.5
baseline_awakening_NREM	2073	Supramarginal gyrus	0		baseline_awakening_REM	821	Primary visual cortex	5.5
baseline_awakening_NREM	2074	Supramarginal gyrus	0		baseline_awakening_REM	828	Secondary visual cortex	5.5
baseline_awakening_NREM	2075	Supramarginal gyrus	0		baseline_awakening_REM	833	Secondary visual cortex	5.5
baseline_awakening_NREM	2076	Supramarginal gyrus	0		baseline_awakening_REM	834	Secondary visual cortex	5.5
baseline_awakening_NREM	2077	Supramarginal gyrus	0		baseline_awakening_REM	842	Secondary visual cortex	5.5
baseline_awakening_NREM	2078	Supramarginal gyrus	0		baseline_awakening_REM	843	Secondary visual cortex	5.5
baseline_awakening_NREM	2079	Supramarginal gyrus	0		baseline_awakening_REM	850	Secondary visual cortex	5.5
baseline_awakening_NREM	2080	Somatosensory Association Cortex	0		baseline_awakening_REM	860	Agranular retrolimbic area	5.5
baseline_awakening_NREM	2081	Somatosensory Association Cortex	0		baseline_awakening_REM	887	Middle temporal gyrus	5.5
baseline_awakening_NREM	2082	Somatosensory Association Cortex	0		baseline_awakening_REM	894	Insular cortex	5.5
baseline_awakening_NREM	2083	Somatosensory Association Cortex	0		baseline_awakening_REM	896	Superior temporal gyrus	5.5
baseline_awakening_NREM	2084	Supramarginal gyrus	0		baseline_awakening_REM	899	Insular cortex	5.5
baseline_awakening_NREM	2085	Supramarginal gyrus	0		baseline_awakening_REM	902	Insular cortex	5.5
baseline_awakening_NREM	2086	Supramarginal gyrus	0		baseline_awakening_REM	904	Superior temporal gyrus	5.5
baseline_awakening_NREM	2087	Supramarginal gyrus	0		baseline_awakening_REM	906	Superior temporal gyrus	5.5
baseline_awakening_NREM	2088	Supramarginal gyrus	0		baseline_awakening_REM	908	Insular cortex	5.5
baseline_awakening_NREM	2089	Supramarginal gyrus	0		baseline_awakening_REM	909	Insular cortex	5.5
baseline_awakening_NREM	2090	Supramarginal gyrus	0		baseline_awakening_REM	910	Superior temporal gyrus	5.5
baseline_awakening_NREM	2091	Supramarginal gyrus	0		baseline_awakening_REM	911	Middle temporal gyrus	5.5
baseline_awakening_NREM	2094	Somatosensory Association Cortex	0		baseline_awakening_REM	912	Superior temporal gyrus	5.5
baseline_awakening_NREM	2096	Supramarginal gyrus	0		baseline_awakening_REM	913	Superior temporal gyrus	5.5
baseline_awakening_NREM	2097	Supramarginal gyrus	0		baseline_awakening_REM	914	Insular cortex	5.5
baseline_awakening_NREM	2098	Supramarginal gyrus	0		baseline_awakening_REM	915	Insular cortex	5.5
baseline_awakening_NREM	2099	Supramarginal gyrus	0		baseline_awakening_REM	916	Insular cortex	5.5
baseline_awakening_NREM	2100	Supramarginal gyrus	0		baseline_awakening_REM	917	Superior temporal gyrus	5.5
baseline_awakening_NREM	2101	Supramarginal gyrus	0		baseline_awakening_REM	918	Superior temporal gyrus	5.5
baseline_awakening_NREM	2102	Supramarginal gyrus	0		baseline_awakening_REM	919	Superior temporal gyrus	5.5
baseline_awakening_NREM	2107	Supramarginal gyrus	0		baseline_awakening_REM	922	Insular cortex	5.5
baseline_awakening_NREM	2108	Supramarginal gyrus	0		baseline_awakening_REM	929	Insular cortex	5.5
baseline_awakening_NREM	2109	Supramarginal gyrus	0		baseline_awakening_REM	932	Superior temporal gyrus	5.5
baseline_awakening_NREM	2110	Supramarginal gyrus	0		baseline_awakening_REM	935	Insular cortex	5.5
baseline_awakening_NREM	2113	Primary Somatosensory Cortex	0		baseline_awakening_REM	937	Pars orbitalis, part of the inferior frontal gyrus	5.5
baseline_awakening_NREM	2114	Primary Somatosensory Cortex	0		baseline_awakening_REM	940	Pars orbitalis, part of the inferior frontal gyrus	5.5
baseline_awakening_NREM	2115	Primary Somatosensory Cortex	0		baseline_awakening_REM	942	Pars orbitalis, part of the inferior frontal gyrus	5.5
baseline_awakening_NREM	2116	Primary Motor Cortex	0		baseline_awakening_REM	953	Pars orbitalis, part of the inferior frontal gyrus	5.5
baseline_awakening_NREM	2119	Primary Somatosensory Cortex	0		baseline_awakening_REM	955	Pars opercularis	5.5
baseline_awakening_NREM	2120	Primary Motor Cortex	0		baseline_awakening_REM	959	Pars opercularis	5.5
baseline_awakening_NREM	2121	Premotor cortex and Supplementary Motor Cortex	0		baseline_awakening_REM	1079	Superior temporal gyrus	5.5
baseline_awakening_NREM	2125	Primary Motor Cortex	0		baseline_awakening_REM	1082	Auditory cortex	5.5
baseline_awakening_NREM	2126	Primary Motor Cortex	0		baseline_awakening_REM	1087	Auditory cortex	5.5
baseline_awakening_NREM	2127	Premotor cortex and Supplementary Motor Cortex	0		baseline_awakening_REM	1088	Auditory cortex	5.5
baseline_awakening_NREM	2128	Premotor cortex and Supplementary Motor Cortex	0		baseline_awakening_REM	1091	Superior temporal gyrus	5.5
baseline_awakening_NREM	2129	Premotor cortex and Supplementary Motor Cortex	0		baseline_awakening_REM	1092	Insular cortex	5.5
baseline_awakening_NREM	2130	Premotor cortex and Supplementary Motor Cortex	0		baseline_awakening_REM	1096	Superior temporal gyrus	5.5
baseline_awakening_NREM	2131	Ventral anterior cingulate cortex.	0		baseline_awakening_REM	1100	Superior temporal gyrus	5.5
baseline_awakening_NREM	2132	Ventral anterior cingulate cortex.	0		baseline_awakening_REM	1101	Insular cortex	5.5
baseline_awakening_NREM	2133	Ventral anterior cingulate cortex.	0		baseline_awakening_REM	1107	Superior temporal gyrus	5.5
baseline_awakening_NREM	2134	Premotor cortex and Supplementary Motor Cortex	0		baseline_awakening_REM	1108	Premotor cortex and Supplementary Motor Cortex	5.5
baseline_awakening_NREM	2135	Premotor cortex and Supplementary Motor Cortex	0		baseline_awakening_REM	1115	Premotor cortex and Supplementary Motor Cortex	5.5
baseline_awakening_NREM	2136	Premotor cortex and Supplementary Motor Cortex	0		baseline_awakening_REM	1122	Pars opercularis	5.5
baseline_awakening_NREM	2137	Premotor cortex and Supplementary Motor Cortex	0		baseline_awakening_REM	1125	Insular cortex	5.5
baseline_awakening_NREM	2138	Premotor cortex and Supplementary Motor Cortex	0		baseline_awakening_REM	1128	Pars opercularis	5.5
baseline_awakening_NREM	2139	Premotor cortex and Supplementary Motor Cortex	0		baseline_awakening_REM	1133	Insular cortex	5.5
baseline_awakening_NREM	2140	Ventral anterior cingulate cortex.	0		baseline_awakening_REM	1136	Insular cortex	5.5
baseline_awakening_NREM	2141	Ventral anterior cingulate cortex.	0		baseline_awakening_REM	1137	Pars opercularis	5.5
baseline_awakening_NREM	2142	Premotor cortex and Supplementary Motor Cortex	0		baseline_awakening_REM	1140	Pars triangularis	5.5
baseline_awakening_NREM	2143	Premotor cortex and Supplementary Motor Cortex	0		baseline_awakening_REM	1144	Insular cortex	5.5
baseline_awakening_NREM	2144	Premotor cortex and Supplementary Motor Cortex	0		baseline_awakening_REM	1145	Pars triangularis	5.5
baseline_awakening_NREM	2145	Includes Frontal eye fields	0		baseline_awakening_REM	1147	Pars triangularis	5.5
baseline_awakening_NREM	2146	Includes Frontal eye fields	0		baseline_awakening_REM	1149	Pars triangularis	5.5
baseline_awakening_NREM	2147	Premotor cortex and Supplementary Motor Cortex	0		baseline_awakening_REM	1150	Dorsolateral prefrontal cortex	5.5
baseline_awakening_NREM	2148	Premotor cortex and Supplementary Motor Cortex	0		baseline_awakening_REM	1157	Pars triangularis	5.5
baseline_awakening_NREM	2149	Premotor cortex and Supplementary Motor Cortex	0		baseline_awakening_REM	1259	Superior temporal gyrus	5.5
baseline_awakening_NREM	2151	Includes Frontal eye fields	0		baseline_awakening_REM	1265	Superior temporal gyrus	5.5
baseline_awakening_NREM	2152	Includes Frontal eye fields	0		baseline_awakening_REM	1266	Superior temporal gyrus	5.5
baseline_awakening_NREM	2153	Includes Frontal eye fields	0		baseline_awakening_REM	1275	Auditory cortex	5.5
baseline_awakening_NREM	2154	Includes Frontal eye fields	0		baseline_awakening_REM	1276	Auditory cortex	5.5
baseline_awakening_NREM	2155	Includes Frontal eye fields	0		baseline_awakening_REM	1286	Supramarginal gyrus	5.5
baseline_awakening_NREM	2156	Includes Frontal eye fields	0		baseline_awakening_REM	1287	Supramarginal gyrus	5.5
baseline_awakening_NREM	2157	Includes Frontal eye fields	0		baseline_awakening_REM	1288	Auditory cortex	5.5
baseline_awakening_NREM	2158	Includes Frontal eye fields	0		baseline_awakening_REM	1296	Primary gustatory cortex	5.5
baseline_awakening_NREM	2159	Includes Frontal eye fields	0		baseline_awakening_REM	1297	Auditory cortex	5.5
baseline_awakening_NREM	2160	Includes Frontal eye fields	0		baseline_awakening_REM	1298	Primary gustatory cortex	5.5
baseline_awakening_NREM	2161	Includes Frontal eye fields	0		baseline_awakening_REM	1300	Primary gustatory cortex	5.5
baseline_awakening_NREM	2162	Includes Frontal eye fields	0		baseline_awakening_REM	1306	Auditory cortex	5.5
baseline_awakening_NREM	2163	Includes Frontal eye fields	0		baseline_awakening_REM	1307	Auditory cortex	5.5
baseline_awakening_NREM	2164	Includes Frontal eye fields	0		baseline_awakening_REM	1312	Primary Motor Cortex	5.5
baseline_awakening_NREM	2165	Includes Frontal eye fields	0		baseline_awakening_REM	1317	Pars opercularis	5.5
baseline_awakening_NREM	2166	Includes Frontal eye fields	0		baseline_awakening_REM	1320	Pars opercularis	5.5
baseline_awakening_NREM	2167	Includes Frontal eye fields	0		baseline_awakening_REM	1325	Dorsolateral prefrontal cortex	5.5
baseline_awakening_NREM	2168	Includes Frontal eye fields	0		baseline_awakening_REM	1326	Dorsolateral prefrontal cortex	5.5
baseline_awakening_NREM	2169	Includes Frontal eye fields	0		baseline_awakening_REM	1332	Dorsolateral prefrontal cortex	5.5
baseline_awakening_NREM	2170	Includes Frontal eye fields	0		baseline_awakening_REM	1422	Supramarginal gyrus	5.5
baseline_awakening_NREM	2171	Includes Frontal eye fields	0		baseline_awakening_REM	1423	Supramarginal gyrus	5.5
baseline_awakening_NREM	2172	Includes Frontal eye fields	0		baseline_awakening_REM	1430	Insular cortex	5.5
baseline_awakening_NREM	2173	Includes Frontal eye fields	0		baseline_awakening_REM	1431	Supramarginal gyrus	5.5
baseline_awakening_NREM	2174	Includes Frontal eye fields	0		baseline_awakening_REM	1432	Supramarginal gyrus	5.5
baseline_awakening_NREM	2175	Includes Frontal eye fields	0		baseline_awakening_REM	1433	Supramarginal gyrus	5.5
baseline_awakening_NREM	2176	Includes Frontal eye fields	0		baseline_awakening_REM	1438	Retrosplenial cingulate cortex	5.5
baseline_awakening_NREM	2177	Includes Frontal eye fields	0		baseline_awakening_REM	1440	Insular cortex	5.5
baseline_awakening_NREM	2178	Includes Frontal eye fields	0		baseline_awakening_REM	1441	Superior temporal gyrus	5.5
baseline_awakening_NREM	2179	Somatosensory Association Cortex	0		baseline_awakening_REM	1442	Superior temporal gyrus	5.5
baseline_awakening_NREM	2180	Somatosensory Association Cortex	0		baseline_awakening_REM	1446	Insular cortex	5.5
baseline_awakening_NREM	2181	Somatosensory Association Cortex	0		baseline_awakening_REM	1450	Supramarginal gyrus	5.5
baseline_awakening_NREM	2182	Somatosensory Association Cortex	0		baseline_awakening_REM	1451	Supramarginal gyrus	5.5
baseline_awakening_NREM	2184	Somatosensory Association Cortex	0		baseline_awakening_REM	1465	Primary gustatory cortex	5.5
baseline_awakening_NREM	2185	Somatosensory Association Cortex	0		baseline_awakening_REM	1467	Primary gustatory cortex	5.5
baseline_awakening_NREM	2186	Somatosensory Association Cortex	0		baseline_awakening_REM	1469	Primary Motor Cortex	5.5
baseline_awakening_NREM	2187	Somatosensory Association Cortex	0		baseline_awakening_REM	1470	Premotor cortex and Supplementary Motor Cortex	5.5
baseline_awakening_NREM	2188	Somatosensory Association Cortex	0		baseline_awakening_REM	1471	Premotor cortex and Supplementary Motor Cortex	5.5
baseline_awakening_NREM	2189	Somatosensory Association Cortex	0		baseline_awakening_REM	1478	Pars triangularis	5.5
baseline_awakening_NREM	2190	Somatosensory Association Cortex	0		baseline_awakening_REM	1487	Dorsolateral prefrontal cortex	5.5
baseline_awakening_NREM	2193	Somatosensory Association Cortex	0		baseline_awakening_REM	1492	Dorsolateral prefrontal cortex	5.5
baseline_awakening_NREM	2194	Somatosensory Association Cortex	0		baseline_awakening_REM	1499	Dorsolateral prefrontal cortex	5.5
baseline_awakening_NREM	2195	Somatosensory Association Cortex	0		baseline_awakening_REM	1581	Supramarginal gyrus	5.5
baseline_awakening_NREM	2196	Somatosensory Association Cortex	0		baseline_awakening_REM	1586	Supramarginal gyrus	5.5
baseline_awakening_NREM	2197	Somatosensory Association Cortex	0		baseline_awakening_REM	1591	Dorsal Posterior cingulate cortex	5.5
baseline_awakening_NREM	2198	Somatosensory Association Cortex	0		baseline_awakening_REM	1592	Supramarginal gyrus	5.5
baseline_awakening_NREM	2199	Somatosensory Association Cortex	0		baseline_awakening_REM	1593	Supramarginal gyrus	5.5
baseline_awakening_NREM	2200	Somatosensory Association Cortex	0		baseline_awakening_REM	1594	Supramarginal gyrus	5.5
baseline_awakening_NREM	2201	Supramarginal gyrus	0		baseline_awakening_REM	1598	Ventral posterior cingulate cortex	5.5
baseline_awakening_NREM	2203	Somatosensory Association Cortex	0		baseline_awakening_REM	1623	Primary Motor Cortex	5.5
baseline_awakening_NREM	2204	Somatosensory Association Cortex	0		baseline_awakening_REM	1664	Anterior prefrontal cortex	5.5
baseline_awakening_NREM	2205	Somatosensory Association Cortex	0		baseline_awakening_REM	1695	Associative visual cortex	5.5
baseline_awakening_NREM	2206	Somatosensory Association Cortex	0		baseline_awakening_REM	1704	Associative visual cortex	5.5
baseline_awakening_NREM	2207	Supramarginal gyrus	0		baseline_awakening_REM	1736	Supramarginal gyrus	5.5
baseline_awakening_NREM	2208	Supramarginal gyrus	0		baseline_awakening_REM	1737	Supramarginal gyrus	5.5
baseline_awakening_NREM	2209	Supramarginal gyrus	0		baseline_awakening_REM	1744	Somatosensory Association Cortex	5.5
baseline_awakening_NREM	2210	Supramarginal gyrus	0		baseline_awakening_REM	1745	Supramarginal gyrus	5.5
baseline_awakening_NREM	2211	Supramarginal gyrus	0		baseline_awakening_REM	1746	Supramarginal gyrus	5.5
baseline_awakening_NREM	2212	Supramarginal gyrus	0		baseline_awakening_REM	1752	Supramarginal gyrus	5.5
baseline_awakening_NREM	2214	Somatosensory Association Cortex	0		baseline_awakening_REM	1753	Supramarginal gyrus	5.5
baseline_awakening_NREM	2215	Somatosensory Association Cortex	0		baseline_awakening_REM	1758	Dorsal Posterior cingulate cortex	5.5
baseline_awakening_NREM	2216	Somatosensory Association Cortex	0		baseline_awakening_REM	1761	Supramarginal gyrus	5.5
baseline_awakening_NREM	2217	Somatosensory Association Cortex	0		baseline_awakening_REM	1765	Dorsal Posterior cingulate cortex	5.5
baseline_awakening_NREM	2218	Supramarginal gyrus	0		baseline_awakening_REM	1781	Primary Somatosensory Cortex	5.5
baseline_awakening_NREM	2219	Supramarginal gyrus	0		baseline_awakening_REM	1791	Premotor cortex and Supplementary Motor Cortex	5.5
baseline_awakening_NREM	2220	Supramarginal gyrus	0		baseline_awakening_REM	1801	Premotor cortex and Supplementary Motor Cortex	5.5
baseline_awakening_NREM	2223	Supramarginal gyrus	0		baseline_awakening_REM	1803	Dorsolateral prefrontal cortex	5.5
baseline_awakening_NREM	2224	Primary Somatosensory Cortex	0		baseline_awakening_REM	1858	Associative visual cortex	5.5
baseline_awakening_NREM	2227	Primary Somatosensory Cortex	0		baseline_awakening_REM	1878	Angular gyrus	5.5
baseline_awakening_NREM	2228	Primary Somatosensory Cortex	0		baseline_awakening_REM	1889	Supramarginal gyrus	5.5
baseline_awakening_NREM	2231	Primary Somatosensory Cortex	0		baseline_awakening_REM	1896	Supramarginal gyrus	5.5
baseline_awakening_NREM	2232	Primary Somatosensory Cortex	0		baseline_awakening_REM	1897	Supramarginal gyrus	5.5
baseline_awakening_NREM	2233	Primary Somatosensory Cortex	0		baseline_awakening_REM	1905	Somatosensory Association Cortex	5.5
baseline_awakening_NREM	2234	Premotor cortex and Supplementary Motor Cortex	0		baseline_awakening_REM	1906	Supramarginal gyrus	5.5
baseline_awakening_NREM	2236	Primary Somatosensory Cortex	0		baseline_awakening_REM	1915	Dorsal Posterior cingulate cortex	5.5
baseline_awakening_NREM	2237	Premotor cortex and Supplementary Motor Cortex	0		baseline_awakening_REM	1916	Dorsal Posterior cingulate cortex	5.5
baseline_awakening_NREM	2238	Premotor cortex and Supplementary Motor Cortex	0		baseline_awakening_REM	1917	Dorsal Posterior cingulate cortex	5.5
baseline_awakening_NREM	2239	Premotor cortex and Supplementary Motor Cortex	0		baseline_awakening_REM	1918	Supramarginal gyrus	5.5
baseline_awakening_NREM	2242	Premotor cortex and Supplementary Motor Cortex	0		baseline_awakening_REM	1919	Supramarginal gyrus	5.5
baseline_awakening_NREM	2243	Premotor cortex and Supplementary Motor Cortex	0		baseline_awakening_REM	1927	Dorsal Posterior cingulate cortex	5.5
baseline_awakening_NREM	2244	Premotor cortex and Supplementary Motor Cortex	0		baseline_awakening_REM	1930	Dorsal Posterior cingulate cortex	5.5
baseline_awakening_NREM	2245	Premotor cortex and Supplementary Motor Cortex	0		baseline_awakening_REM	1942	Dorsal Posterior cingulate cortex	5.5
baseline_awakening_NREM	2246	Premotor cortex and Supplementary Motor Cortex	0		baseline_awakening_REM	1982	Ventral anterior cingulate cortex.	5.5
baseline_awakening_NREM	2247	Premotor cortex and Supplementary Motor Cortex	0		baseline_awakening_REM	1995	Dorsolateral prefrontal cortex	5.5
baseline_awakening_NREM	2248	Premotor cortex and Supplementary Motor Cortex	0		baseline_awakening_REM	2056	Somatosensory Association Cortex	5.5
baseline_awakening_NREM	2249	Premotor cortex and Supplementary Motor Cortex	0		baseline_awakening_REM	2058	Somatosensory Association Cortex	5.5
baseline_awakening_NREM	2250	Premotor cortex and Supplementary Motor Cortex	0		baseline_awakening_REM	2064	Somatosensory Association Cortex	5.5
baseline_awakening_NREM	2251	Premotor cortex and Supplementary Motor Cortex	0		baseline_awakening_REM	2065	Supramarginal gyrus	5.5
baseline_awakening_NREM	2252	Premotor cortex and Supplementary Motor Cortex	0		baseline_awakening_REM	2072	Somatosensory Association Cortex	5.5
baseline_awakening_NREM	2253	Premotor cortex and Supplementary Motor Cortex	0		baseline_awakening_REM	2073	Supramarginal gyrus	5.5
baseline_awakening_NREM	2254	Premotor cortex and Supplementary Motor Cortex	0		baseline_awakening_REM	2074	Supramarginal gyrus	5.5
baseline_awakening_NREM	2255	Premotor cortex and Supplementary Motor Cortex	0		baseline_awakening_REM	2075	Supramarginal gyrus	5.5
baseline_awakening_NREM	2256	Premotor cortex and Supplementary Motor Cortex	0		baseline_awakening_REM	2083	Somatosensory Association Cortex	5.5
baseline_awakening_NREM	2257	Premotor cortex and Supplementary Motor Cortex	0		baseline_awakening_REM	2084	Supramarginal gyrus	5.5
baseline_awakening_NREM	2258	Premotor cortex and Supplementary Motor Cortex	0		baseline_awakening_REM	2089	Supramarginal gyrus	5.5
baseline_awakening_NREM	2259	Premotor cortex and Supplementary Motor Cortex	0		baseline_awakening_REM	2095	Somatosensory Association Cortex	5.5
baseline_awakening_NREM	2260	Premotor cortex and Supplementary Motor Cortex	0		baseline_awakening_REM	2101	Supramarginal gyrus	5.5
baseline_awakening_NREM	2261	Premotor cortex and Supplementary Motor Cortex	0		baseline_awakening_REM	2106	Somatosensory Association Cortex	5.5
baseline_awakening_NREM	2262	Premotor cortex and Supplementary Motor Cortex	0		baseline_awakening_REM	2131	Ventral anterior cingulate cortex.	5.5
baseline_awakening_NREM	2263	Premotor cortex and Supplementary Motor Cortex	0		baseline_awakening_REM	2136	Premotor cortex and Supplementary Motor Cortex	5.5
baseline_awakening_NREM	2264	Premotor cortex and Supplementary Motor Cortex	0		baseline_awakening_REM	2158	Includes Frontal eye fields	5.5
baseline_awakening_NREM	2265	Premotor cortex and Supplementary Motor Cortex	0		baseline_awakening_REM	2190	Somatosensory Association Cortex	5.5
baseline_awakening_NREM	2266	Premotor cortex and Supplementary Motor Cortex	0		baseline_awakening_REM	2200	Somatosensory Association Cortex	5.5
baseline_awakening_NREM	2267	Premotor cortex and Supplementary Motor Cortex	0		baseline_awakening_REM	2207	Supramarginal gyrus	5.5
baseline_awakening_NREM	2268	Premotor cortex and Supplementary Motor Cortex	0		baseline_awakening_REM	2208	Supramarginal gyrus	5.5
baseline_awakening_NREM	2269	Includes Frontal eye fields	0		baseline_awakening_REM	2235	Premotor cortex and Supplementary Motor Cortex	5.5
baseline_awakening_NREM	2270	Premotor cortex and Supplementary Motor Cortex	0		baseline_awakening_REM	2247	Premotor cortex and Supplementary Motor Cortex	5.5
baseline_awakening_NREM	2271	Includes Frontal eye fields	0		baseline_awakening_REM	2248	Premotor cortex and Supplementary Motor Cortex	5.5
baseline_awakening_NREM	2272	Includes Frontal eye fields	0		baseline_awakening_REM	2256	Premotor cortex and Supplementary Motor Cortex	5.5
baseline_awakening_NREM	2273	Premotor cortex and Supplementary Motor Cortex	0		baseline_awakening_REM	2257	Premotor cortex and Supplementary Motor Cortex	5.5
baseline_awakening_NREM	2274	Includes Frontal eye fields	0		baseline_awakening_REM	2260	Premotor cortex and Supplementary Motor Cortex	5.5
baseline_awakening_NREM	2275	Includes Frontal eye fields	0		baseline_awakening_REM	2261	Premotor cortex and Supplementary Motor Cortex	5.5
baseline_awakening_NREM	2276	Includes Frontal eye fields	0		baseline_awakening_REM	2263	Premotor cortex and Supplementary Motor Cortex	5.5
baseline_awakening_NREM	2277	Includes Frontal eye fields	0		baseline_awakening_REM	2264	Premotor cortex and Supplementary Motor Cortex	5.5
baseline_awakening_NREM	2278	Includes Frontal eye fields	0		baseline_awakening_REM	2265	Premotor cortex and Supplementary Motor Cortex	5.5
baseline_awakening_NREM	2279	Includes Frontal eye fields	0		baseline_awakening_REM	2272	Includes Frontal eye fields	5.5
baseline_awakening_NREM	2280	Premotor cortex and Supplementary Motor Cortex	0		baseline_awakening_REM	2330	Premotor cortex and Supplementary Motor Cortex	5.5
baseline_awakening_NREM	2281	Includes Frontal eye fields	0		baseline_awakening_REM	2332	Premotor cortex and Supplementary Motor Cortex	5.5
baseline_awakening_NREM	2282	Includes Frontal eye fields	0		baseline_awakening_REM	2333	Premotor cortex and Supplementary Motor Cortex	5.5
baseline_awakening_NREM	2283	Includes Frontal eye fields	0		baseline_awakening_REM	2337	Premotor cortex and Supplementary Motor Cortex	5.5
baseline_awakening_NREM	2284	Premotor cortex and Supplementary Motor Cortex	0		baseline_awakening_REM	2339	Premotor cortex and Supplementary Motor Cortex	5.5
baseline_awakening_NREM	2285	Includes Frontal eye fields	0		baseline_awakening_REM	2345	Premotor cortex and Supplementary Motor Cortex	5.5
baseline_awakening_NREM	2286	Includes Frontal eye fields	0		baseline_awakening_REM	2346	Premotor cortex and Supplementary Motor Cortex	5.5
baseline_awakening_NREM	2287	Premotor cortex and Supplementary Motor Cortex	0		baseline_awakening_REM	2352	Premotor cortex and Supplementary Motor Cortex	5.5
baseline_awakening_NREM	2288	Includes Frontal eye fields	0		baseline_awakening_REM	2353	Premotor cortex and Supplementary Motor Cortex	5.5
baseline_awakening_NREM	2289	Includes Frontal eye fields	0		baseline_awakening_REM	2374	Premotor cortex and Supplementary Motor Cortex	5.5
baseline_awakening_NREM	2290	Somatosensory Association Cortex	0		baseline_awakening_REM	2381	Premotor cortex and Supplementary Motor Cortex	5.5
baseline_awakening_NREM	2291	Somatosensory Association Cortex	0		baseline_awakening_REM	2383	Premotor cortex and Supplementary Motor Cortex	5.5
baseline_awakening_NREM	2292	Somatosensory Association Cortex	0		baseline_awakening_REM	2384	Premotor cortex and Supplementary Motor Cortex	5.5
baseline_awakening_NREM	2293	Somatosensory Association Cortex	0		baseline_awakening_REM	2386	Premotor cortex and Supplementary Motor Cortex	5.5
baseline_awakening_NREM	2294	Somatosensory Association Cortex	0		baseline_awakening_REM	2387	Premotor cortex and Supplementary Motor Cortex	5.5
baseline_awakening_NREM	2295	Somatosensory Association Cortex	0		baseline_awakening_REM	2393	Premotor cortex and Supplementary Motor Cortex	5.5
baseline_awakening_NREM	2296	Somatosensory Association Cortex	0		baseline_awakening_REM	2409	Primary Somatosensory Cortex	5.5
baseline_awakening_NREM	2297	Somatosensory Association Cortex	0		baseline_awakening_REM	2425	Somatosensory Association Cortex	5.5
baseline_awakening_NREM	2298	Somatosensory Association Cortex	0		baseline_awakening_REM	99	Fusiform gyrus	6
baseline_awakening_NREM	2299	Somatosensory Association Cortex	0		baseline_awakening_REM	102	Inferior temporal gyrus	6
baseline_awakening_NREM	2300	Somatosensory Association Cortex	0		baseline_awakening_REM	103	Inferior temporal gyrus	6
baseline_awakening_NREM	2301	Somatosensory Association Cortex	0		baseline_awakening_REM	210	Fusiform gyrus	6
baseline_awakening_NREM	2302	Somatosensory Association Cortex	0		baseline_awakening_REM	211	Fusiform gyrus	6
baseline_awakening_NREM	2303	Somatosensory Association Cortex	0		baseline_awakening_REM	218	Fusiform gyrus	6
baseline_awakening_NREM	2304	Somatosensory Association Cortex	0		baseline_awakening_REM	219	Fusiform gyrus	6
baseline_awakening_NREM	2305	Somatosensory Association Cortex	0		baseline_awakening_REM	220	Fusiform gyrus	6
baseline_awakening_NREM	2306	Somatosensory Association Cortex	0		baseline_awakening_REM	225	Fusiform gyrus	6
baseline_awakening_NREM	2307	Somatosensory Association Cortex	0		baseline_awakening_REM	234	Inferior temporal gyrus	6
baseline_awakening_NREM	2308	Somatosensory Association Cortex	0		baseline_awakening_REM	246	Middle temporal gyrus	6
baseline_awakening_NREM	2309	Somatosensory Association Cortex	0		baseline_awakening_REM	383	Primary visual cortex	6
baseline_awakening_NREM	2310	Somatosensory Association Cortex	0		baseline_awakening_REM	384	Secondary visual cortex	6
baseline_awakening_NREM	2311	Somatosensory Association Cortex	0		baseline_awakening_REM	385	Primary visual cortex	6
baseline_awakening_NREM	2312	Somatosensory Association Cortex	0		baseline_awakening_REM	386	Primary visual cortex	6
baseline_awakening_NREM	2313	Somatosensory Association Cortex	0		baseline_awakening_REM	387	Secondary visual cortex	6
baseline_awakening_NREM	2314	Somatosensory Association Cortex	0		baseline_awakening_REM	389	Secondary visual cortex	6
baseline_awakening_NREM	2315	Somatosensory Association Cortex	0		baseline_awakening_REM	390	Secondary visual cortex	6
baseline_awakening_NREM	2316	Primary Motor Cortex	0		baseline_awakening_REM	391	Secondary visual cortex	6
baseline_awakening_NREM	2317	Primary Motor Cortex	0		baseline_awakening_REM	401	Secondary visual cortex	6
baseline_awakening_NREM	2318	Primary Somatosensory Cortex	0		baseline_awakening_REM	404	Secondary visual cortex	6
baseline_awakening_NREM	2319	Premotor cortex and Supplementary Motor Cortex	0		baseline_awakening_REM	416	Fusiform gyrus	6
baseline_awakening_NREM	2320	Premotor cortex and Supplementary Motor Cortex	0		baseline_awakening_REM	417	Fusiform gyrus	6
baseline_awakening_NREM	2321	Premotor cortex and Supplementary Motor Cortex	0		baseline_awakening_REM	419	Associative visual cortex	6
baseline_awakening_NREM	2322	Premotor cortex and Supplementary Motor Cortex	0		baseline_awakening_REM	420	Fusiform gyrus	6
baseline_awakening_NREM	2323	Premotor cortex and Supplementary Motor Cortex	0		baseline_awakening_REM	421	Fusiform gyrus	6
baseline_awakening_NREM	2326	Premotor cortex and Supplementary Motor Cortex	0		baseline_awakening_REM	422	Fusiform gyrus	6
baseline_awakening_NREM	2327	Premotor cortex and Supplementary Motor Cortex	0		baseline_awakening_REM	423	Fusiform gyrus	6
baseline_awakening_NREM	2328	Premotor cortex and Supplementary Motor Cortex	0		baseline_awakening_REM	424	Fusiform gyrus	6
baseline_awakening_NREM	2329	Premotor cortex and Supplementary Motor Cortex	0		baseline_awakening_REM	427	Fusiform gyrus	6
baseline_awakening_NREM	2330	Premotor cortex and Supplementary Motor Cortex	0		baseline_awakening_REM	428	Fusiform gyrus	6
baseline_awakening_NREM	2331	Premotor cortex and Supplementary Motor Cortex	0		baseline_awakening_REM	429	Fusiform gyrus	6
baseline_awakening_NREM	2332	Premotor cortex and Supplementary Motor Cortex	0		baseline_awakening_REM	432	Fusiform gyrus	6
baseline_awakening_NREM	2333	Premotor cortex and Supplementary Motor Cortex	0		baseline_awakening_REM	433	Fusiform gyrus	6
baseline_awakening_NREM	2334	Premotor cortex and Supplementary Motor Cortex	0		baseline_awakening_REM	435	Fusiform gyrus	6
baseline_awakening_NREM	2335	Premotor cortex and Supplementary Motor Cortex	0		baseline_awakening_REM	436	Fusiform gyrus	6
baseline_awakening_NREM	2336	Premotor cortex and Supplementary Motor Cortex	0		baseline_awakening_REM	440	Fusiform gyrus	6
baseline_awakening_NREM	2337	Premotor cortex and Supplementary Motor Cortex	0		baseline_awakening_REM	441	Fusiform gyrus	6
baseline_awakening_NREM	2338	Premotor cortex and Supplementary Motor Cortex	0		baseline_awakening_REM	445	Fusiform gyrus	6
baseline_awakening_NREM	2339	Premotor cortex and Supplementary Motor Cortex	0		baseline_awakening_REM	449	Middle temporal gyrus	6
baseline_awakening_NREM	2340	Premotor cortex and Supplementary Motor Cortex	0		baseline_awakening_REM	453	Ectorhinal area	6
baseline_awakening_NREM	2341	Premotor cortex and Supplementary Motor Cortex	0		baseline_awakening_REM	454	Fusiform gyrus	6
baseline_awakening_NREM	2342	Premotor cortex and Supplementary Motor Cortex	0		baseline_awakening_REM	482	Middle temporal gyrus	6
baseline_awakening_NREM	2343	Premotor cortex and Supplementary Motor Cortex	0		baseline_awakening_REM	491	Middle temporal gyrus	6
baseline_awakening_NREM	2344	Premotor cortex and Supplementary Motor Cortex	0		baseline_awakening_REM	611	Secondary visual cortex	6
baseline_awakening_NREM	2345	Premotor cortex and Supplementary Motor Cortex	0		baseline_awakening_REM	612	Secondary visual cortex	6
baseline_awakening_NREM	2346	Premotor cortex and Supplementary Motor Cortex	0		baseline_awakening_REM	613	Primary visual cortex	6
baseline_awakening_NREM	2347	Premotor cortex and Supplementary Motor Cortex	0		baseline_awakening_REM	614	Primary visual cortex	6
baseline_awakening_NREM	2348	Premotor cortex and Supplementary Motor Cortex	0		baseline_awakening_REM	615	Primary visual cortex	6
baseline_awakening_NREM	2349	Premotor cortex and Supplementary Motor Cortex	0		baseline_awakening_REM	619	Secondary visual cortex	6
baseline_awakening_NREM	2350	Premotor cortex and Supplementary Motor Cortex	0		baseline_awakening_REM	633	Associative visual cortex	6
baseline_awakening_NREM	2351	Premotor cortex and Supplementary Motor Cortex	0		baseline_awakening_REM	641	Secondary visual cortex	6
baseline_awakening_NREM	2352	Premotor cortex and Supplementary Motor Cortex	0		baseline_awakening_REM	644	Associative visual cortex	6
baseline_awakening_NREM	2353	Premotor cortex and Supplementary Motor Cortex	0		baseline_awakening_REM	645	Fusiform gyrus	6
baseline_awakening_NREM	2354	Premotor cortex and Supplementary Motor Cortex	0		baseline_awakening_REM	646	Associative visual cortex	6
baseline_awakening_NREM	2355	Premotor cortex and Supplementary Motor Cortex	0		baseline_awakening_REM	655	Associative visual cortex	6
baseline_awakening_NREM	2356	Premotor cortex and Supplementary Motor Cortex	0		baseline_awakening_REM	656	Associative visual cortex	6
baseline_awakening_NREM	2357	Premotor cortex and Supplementary Motor Cortex	0		baseline_awakening_REM	657	Associative visual cortex	6
baseline_awakening_NREM	2358	Premotor cortex and Supplementary Motor Cortex	0		baseline_awakening_REM	658	Fusiform gyrus	6
baseline_awakening_NREM	2359	Somatosensory Association Cortex	0		baseline_awakening_REM	667	Agranular retrolimbic area	6
baseline_awakening_NREM	2360	Somatosensory Association Cortex	0		baseline_awakening_REM	668	Fusiform gyrus	6
baseline_awakening_NREM	2361	Somatosensory Association Cortex	0		baseline_awakening_REM	670	Fusiform gyrus	6
baseline_awakening_NREM	2362	Somatosensory Association Cortex	0		baseline_awakening_REM	671	Fusiform gyrus	6
baseline_awakening_NREM	2363	Somatosensory Association Cortex	0		baseline_awakening_REM	677	Agranular retrolimbic area	6
baseline_awakening_NREM	2364	Somatosensory Association Cortex	0		baseline_awakening_REM	681	Middle temporal gyrus	6
baseline_awakening_NREM	2365	Somatosensory Association Cortex	0		baseline_awakening_REM	682	Middle temporal gyrus	6
baseline_awakening_NREM	2366	Somatosensory Association Cortex	0		baseline_awakening_REM	690	Middle temporal gyrus	6
baseline_awakening_NREM	2367	Somatosensory Association Cortex	0		baseline_awakening_REM	693	Middle temporal gyrus	6
baseline_awakening_NREM	2368	Somatosensory Association Cortex	0		baseline_awakening_REM	697	Agranular retrolimbic area	6
baseline_awakening_NREM	2369	Primary Motor Cortex	0		baseline_awakening_REM	699	Hippocampus	6
baseline_awakening_NREM	2370	Primary Motor Cortex	0		baseline_awakening_REM	703	Middle temporal gyrus	6
baseline_awakening_NREM	2371	Premotor cortex and Supplementary Motor Cortex	0		baseline_awakening_REM	704	Middle temporal gyrus	6
baseline_awakening_NREM	2372	Premotor cortex and Supplementary Motor Cortex	0		baseline_awakening_REM	706	Superior temporal gyrus	6
baseline_awakening_NREM	2374	Premotor cortex and Supplementary Motor Cortex	0		baseline_awakening_REM	707	Middle temporal gyrus	6
baseline_awakening_NREM	2375	Premotor cortex and Supplementary Motor Cortex	0		baseline_awakening_REM	708	Middle temporal gyrus	6
baseline_awakening_NREM	2376	Premotor cortex and Supplementary Motor Cortex	0		baseline_awakening_REM	710	Middle temporal gyrus	6
baseline_awakening_NREM	2377	Premotor cortex and Supplementary Motor Cortex	0		baseline_awakening_REM	714	Middle temporal gyrus	6
baseline_awakening_NREM	2378	Premotor cortex and Supplementary Motor Cortex	0		baseline_awakening_REM	725	Superior temporal gyrus	6
baseline_awakening_NREM	2379	Premotor cortex and Supplementary Motor Cortex	0		baseline_awakening_REM	812	Secondary visual cortex	6
baseline_awakening_NREM	2380	Premotor cortex and Supplementary Motor Cortex	0		baseline_awakening_REM	813	Associative visual cortex	6
baseline_awakening_NREM	2381	Premotor cortex and Supplementary Motor Cortex	0		baseline_awakening_REM	814	Secondary visual cortex	6
baseline_awakening_NREM	2382	Premotor cortex and Supplementary Motor Cortex	0		baseline_awakening_REM	819	Primary visual cortex	6
baseline_awakening_NREM	2383	Premotor cortex and Supplementary Motor Cortex	0		baseline_awakening_REM	820	Primary visual cortex	6
baseline_awakening_NREM	2384	Premotor cortex and Supplementary Motor Cortex	0		baseline_awakening_REM	824	Secondary visual cortex	6
baseline_awakening_NREM	2385	Premotor cortex and Supplementary Motor Cortex	0		baseline_awakening_REM	826	Secondary visual cortex	6
baseline_awakening_NREM	2386	Premotor cortex and Supplementary Motor Cortex	0		baseline_awakening_REM	827	Secondary visual cortex	6
baseline_awakening_NREM	2387	Premotor cortex and Supplementary Motor Cortex	0		baseline_awakening_REM	835	Associative visual cortex	6
baseline_awakening_NREM	2388	Premotor cortex and Supplementary Motor Cortex	0		baseline_awakening_REM	836	Fusiform gyrus	6
baseline_awakening_NREM	2389	Premotor cortex and Supplementary Motor Cortex	0		baseline_awakening_REM	841	Associative visual cortex	6
baseline_awakening_NREM	2390	Premotor cortex and Supplementary Motor Cortex	0		baseline_awakening_REM	845	Fusiform gyrus	6
baseline_awakening_NREM	2391	Premotor cortex and Supplementary Motor Cortex	0		baseline_awakening_REM	852	Fusiform gyrus	6
baseline_awakening_NREM	2392	Premotor cortex and Supplementary Motor Cortex	0		baseline_awakening_REM	853	Middle temporal gyrus	6
baseline_awakening_NREM	2393	Premotor cortex and Supplementary Motor Cortex	0		baseline_awakening_REM	863	Fusiform gyrus	6
baseline_awakening_NREM	2394	Premotor cortex and Supplementary Motor Cortex	0		baseline_awakening_REM	870	Superior temporal gyrus	6
baseline_awakening_NREM	2395	Premotor cortex and Supplementary Motor Cortex	0		baseline_awakening_REM	871	Superior temporal gyrus	6
baseline_awakening_NREM	2396	Premotor cortex and Supplementary Motor Cortex	0		baseline_awakening_REM	874	Superior temporal gyrus	6
baseline_awakening_NREM	2397	Premotor cortex and Supplementary Motor Cortex	0		baseline_awakening_REM	882	Superior temporal gyrus	6
baseline_awakening_NREM	2398	Premotor cortex and Supplementary Motor Cortex	0		baseline_awakening_REM	883	Superior temporal gyrus	6
baseline_awakening_NREM	2399	Somatosensory Association Cortex	0		baseline_awakening_REM	884	Superior temporal gyrus	6
baseline_awakening_NREM	2400	Supramarginal gyrus	0		baseline_awakening_REM	889	Middle temporal gyrus	6
baseline_awakening_NREM	2401	Supramarginal gyrus	0		baseline_awakening_REM	890	Middle temporal gyrus	6
baseline_awakening_NREM	2402	Supramarginal gyrus	0		baseline_awakening_REM	891	Middle temporal gyrus	6
baseline_awakening_NREM	2403	Primary Motor Cortex	0		baseline_awakening_REM	903	Superior temporal gyrus	6
baseline_awakening_NREM	2404	Primary Somatosensory Cortex	0		baseline_awakening_REM	905	Superior temporal gyrus	6
baseline_awakening_NREM	2405	Primary Motor Cortex	0		baseline_awakening_REM	926	Superior temporal gyrus	6
baseline_awakening_NREM	2406	Premotor cortex and Supplementary Motor Cortex	0		baseline_awakening_REM	997	Secondary visual cortex	6
baseline_awakening_NREM	2407	Premotor cortex and Supplementary Motor Cortex	0		baseline_awakening_REM	1002	Secondary visual cortex	6
baseline_awakening_NREM	2408	Somatosensory Association Cortex	0		baseline_awakening_REM	1005	Associative visual cortex	6
baseline_awakening_NREM	2409	Primary Somatosensory Cortex	0		baseline_awakening_REM	1006	Secondary visual cortex	6
baseline_awakening_NREM	2410	Primary Motor Cortex	0		baseline_awakening_REM	1008	Primary visual cortex	6
baseline_awakening_NREM	2411	Primary Motor Cortex	0		baseline_awakening_REM	1009	Primary visual cortex	6
baseline_awakening_NREM	2412	Primary Somatosensory Cortex	0		baseline_awakening_REM	1016	Ventral posterior cingulate cortex	6
baseline_awakening_NREM	2413	Primary Somatosensory Cortex	0		baseline_awakening_REM	1017	Ventral posterior cingulate cortex	6
baseline_awakening_NREM	2414	Primary Somatosensory Cortex	0		baseline_awakening_REM	1026	Agranular retrolimbic area	6
baseline_awakening_NREM	2415	Primary Somatosensory Cortex	0		baseline_awakening_REM	1028	Agranular retrolimbic area	6
baseline_awakening_NREM	2416	Primary Motor Cortex	0		baseline_awakening_REM	1034	Angular gyrus	6
baseline_awakening_NREM	2417	Primary Motor Cortex	0		baseline_awakening_REM	1046	Angular gyrus	6
baseline_awakening_NREM	2418	Premotor cortex and Supplementary Motor Cortex	0		baseline_awakening_REM	1047	Angular gyrus	6
baseline_awakening_NREM	2419	Premotor cortex and Supplementary Motor Cortex	0		baseline_awakening_REM	1048	Middle temporal gyrus	6
baseline_awakening_NREM	2420	Primary Somatosensory Cortex	0		baseline_awakening_REM	1058	Angular gyrus	6
baseline_awakening_NREM	2422	Primary Motor Cortex	0		baseline_awakening_REM	1059	Superior temporal gyrus	6
baseline_awakening_NREM	2423	Premotor cortex and Supplementary Motor Cortex	0		baseline_awakening_REM	1064	Middle temporal gyrus	6
baseline_awakening_NREM	2424	Somatosensory Association Cortex	0		baseline_awakening_REM	1065	Superior temporal gyrus	6
baseline_awakening_NREM	2425	Somatosensory Association Cortex	0		baseline_awakening_REM	1066	Superior temporal gyrus	6
baseline_awakening_NREM	2426	Supramarginal gyrus	0		baseline_awakening_REM	1069	Superior temporal gyrus	6
baseline_awakening_NREM	2427	Primary Somatosensory Cortex	0		baseline_awakening_REM	1070	Auditory cortex	6
baseline_awakening_NREM	2428	Primary Somatosensory Cortex	0		baseline_awakening_REM	1071	Superior temporal gyrus	6
baseline_awakening_NREM	2429	Primary Somatosensory Cortex	0		baseline_awakening_REM	1072	Superior temporal gyrus	6
baseline_awakening_NREM	2430	Primary Somatosensory Cortex	0		baseline_awakening_REM	1073	Superior temporal gyrus	6
baseline_awakening_NREM	2431	Primary Motor Cortex	0		baseline_awakening_REM	1076	Auditory cortex	6
baseline_awakening_NREM	2432	Primary Motor Cortex	0		baseline_awakening_REM	1078	Auditory cortex	6
baseline_awakening_NREM	2433	Primary Somatosensory Cortex	0		baseline_awakening_REM	1085	Insular cortex	6
baseline_awakening_NREM	2434	Premotor cortex and Supplementary Motor Cortex	0		baseline_awakening_REM	1086	Auditory cortex	6
baseline_awakening_NREM	2435	Premotor cortex and Supplementary Motor Cortex	0		baseline_awakening_REM	1094	Insular cortex	6
baseline_awakening_NREM	2436	Premotor cortex and Supplementary Motor Cortex	0		baseline_awakening_REM	1095	Insular cortex	6
baseline_awakening_NREM	2437	Supramarginal gyrus	0		baseline_awakening_REM	1196	Secondary visual cortex	6
baseline_awakening_NREM	2438	Primary Somatosensory Cortex	0		baseline_awakening_REM	1201	Secondary visual cortex	6
baseline_awakening_NREM	2439	Primary Somatosensory Cortex	0		baseline_awakening_REM	1216	Angular gyrus	6
baseline_awakening_NREM	2440	Primary Motor Cortex	0		baseline_awakening_REM	1217	Angular gyrus	6
baseline_awakening_NREM	2441	Premotor cortex and Supplementary Motor Cortex	0		baseline_awakening_REM	1219	Associative visual cortex	6
baseline_awakening_NREM	2442	Premotor cortex and Supplementary Motor Cortex	0		baseline_awakening_REM	1224	Dorsal Posterior cingulate cortex	6
baseline_awakening_NREM	2443	Premotor cortex and Supplementary Motor Cortex	0		baseline_awakening_REM	1228	Angular gyrus	6
baseline_awakening_NREM	2444	Insular cortex	0		baseline_awakening_REM	1229	Associative visual cortex	6
baseline_awakening_NREM	2445	Primary Somatosensory Cortex	0		baseline_awakening_REM	1230	Superior temporal gyrus	6
baseline_awakening_NREM	2446	Premotor cortex and Supplementary Motor Cortex	0		baseline_awakening_REM	1232	Superior temporal gyrus	6
baseline_awakening_NREM	2447	Primary Motor Cortex	0		baseline_awakening_REM	1239	Superior temporal gyrus	6
baseline_awakening_NREM	1	Inferior temporal gyrus	1		baseline_awakening_REM	1240	Superior temporal gyrus	6
baseline_awakening_NREM	2	Inferior temporal gyrus	1		baseline_awakening_REM	1241	Superior temporal gyrus	6
baseline_awakening_NREM	3	Inferior temporal gyrus	1		baseline_awakening_REM	1243	Angular gyrus	6
baseline_awakening_NREM	4	Inferior temporal gyrus	1		baseline_awakening_REM	1244	Angular gyrus	6
baseline_awakening_NREM	5	Inferior temporal gyrus	1		baseline_awakening_REM	1250	Angular gyrus	6
baseline_awakening_NREM	6	Inferior temporal gyrus	1		baseline_awakening_REM	1251	Superior temporal gyrus	6
baseline_awakening_NREM	7	Inferior temporal gyrus	1		baseline_awakening_REM	1254	Superior temporal gyrus	6
baseline_awakening_NREM	8	Inferior temporal gyrus	1		baseline_awakening_REM	1256	Retrosplenial cingulate cortex	6
baseline_awakening_NREM	10	Inferior temporal gyrus	1		baseline_awakening_REM	1257	Insular cortex	6
baseline_awakening_NREM	11	Inferior temporal gyrus	1		baseline_awakening_REM	1258	Superior temporal gyrus	6
baseline_awakening_NREM	12	Inferior temporal gyrus	1		baseline_awakening_REM	1260	Superior temporal gyrus	6
baseline_awakening_NREM	13	Ectorhinal area	1		baseline_awakening_REM	1263	Retrosplenial cingulate cortex	6
baseline_awakening_NREM	14	Ectorhinal area	1		baseline_awakening_REM	1264	Insular cortex	6
baseline_awakening_NREM	15	Inferior temporal gyrus	1		baseline_awakening_REM	1269	Retrosplenial cingulate cortex	6
baseline_awakening_NREM	16	Inferior temporal gyrus	1		baseline_awakening_REM	1272	Retrosplenial cingulate cortex	6
baseline_awakening_NREM	17	Inferior temporal gyrus	1		baseline_awakening_REM	1273	Retrosplenial cingulate cortex	6
baseline_awakening_NREM	18	Inferior temporal gyrus	1		baseline_awakening_REM	1274	Retrosplenial cingulate cortex	6
baseline_awakening_NREM	19	Middle temporal gyrus	1		baseline_awakening_REM	1278	Supramarginal gyrus	6
baseline_awakening_NREM	20	Temporopolar area	1		baseline_awakening_REM	1282	Insular cortex	6
baseline_awakening_NREM	23	Temporopolar area	1		baseline_awakening_REM	1283	Insular cortex	6
baseline_awakening_NREM	24	Ectorhinal area	1		baseline_awakening_REM	1284	Insular cortex	6
baseline_awakening_NREM	25	Temporopolar area	1		baseline_awakening_REM	1285	Retrosplenial cingulate cortex	6
baseline_awakening_NREM	26	Inferior temporal gyrus	1		baseline_awakening_REM	1290	Auditory cortex	6
baseline_awakening_NREM	27	Temporopolar area	1		baseline_awakening_REM	1291	Primary gustatory cortex	6
baseline_awakening_NREM	28	Middle temporal gyrus	1		baseline_awakening_REM	1311	Primary Motor Cortex	6
baseline_awakening_NREM	29	Middle temporal gyrus	1		baseline_awakening_REM	1313	Premotor cortex and Supplementary Motor Cortex	6
baseline_awakening_NREM	30	Middle temporal gyrus	1		baseline_awakening_REM	1316	Pars opercularis	6
baseline_awakening_NREM	33	Temporopolar area	1		baseline_awakening_REM	1378	Associative visual cortex	6
baseline_awakening_NREM	34	Temporopolar area	1		baseline_awakening_REM	1379	Angular gyrus	6
baseline_awakening_NREM	35	Temporopolar area	1		baseline_awakening_REM	1386	Angular gyrus	6
baseline_awakening_NREM	36	Middle temporal gyrus	1		baseline_awakening_REM	1388	Angular gyrus	6
baseline_awakening_NREM	39	Temporopolar area	1		baseline_awakening_REM	1394	Angular gyrus	6
baseline_awakening_NREM	40	Temporopolar area	1		baseline_awakening_REM	1395	Angular gyrus	6
baseline_awakening_NREM	41	Inferior temporal gyrus	1		baseline_awakening_REM	1396	Angular gyrus	6
baseline_awakening_NREM	42	Inferior temporal gyrus	1		baseline_awakening_REM	1397	Angular gyrus	6
baseline_awakening_NREM	43	Inferior temporal gyrus	1		baseline_awakening_REM	1404	Angular gyrus	6
baseline_awakening_NREM	44	Inferior temporal gyrus	1		baseline_awakening_REM	1405	Angular gyrus	6
baseline_awakening_NREM	45	Inferior temporal gyrus	1		baseline_awakening_REM	1406	Angular gyrus	6
baseline_awakening_NREM	46	Inferior temporal gyrus	1		baseline_awakening_REM	1407	Angular gyrus	6
baseline_awakening_NREM	47	Inferior temporal gyrus	1		baseline_awakening_REM	1408	Angular gyrus	6
baseline_awakening_NREM	48	Inferior temporal gyrus	1		baseline_awakening_REM	1415	Angular gyrus	6
baseline_awakening_NREM	49	Inferior temporal gyrus	1		baseline_awakening_REM	1416	Angular gyrus	6
baseline_awakening_NREM	50	Inferior temporal gyrus	1		baseline_awakening_REM	1417	Angular gyrus	6
baseline_awakening_NREM	52	Inferior temporal gyrus	1		baseline_awakening_REM	1418	Supramarginal gyrus	6
baseline_awakening_NREM	53	Inferior temporal gyrus	1		baseline_awakening_REM	1419	Supramarginal gyrus	6
baseline_awakening_NREM	54	Inferior temporal gyrus	1		baseline_awakening_REM	1420	Ventral posterior cingulate cortex	6
baseline_awakening_NREM	55	Inferior temporal gyrus	1		baseline_awakening_REM	1424	Supramarginal gyrus	6
baseline_awakening_NREM	56	Ventral entorhinal cortex	1		baseline_awakening_REM	1425	Supramarginal gyrus	6
baseline_awakening_NREM	57	Ventral entorhinal cortex	1		baseline_awakening_REM	1426	Supramarginal gyrus	6
baseline_awakening_NREM	58	Inferior temporal gyrus	1		baseline_awakening_REM	1427	Insular cortex	6
baseline_awakening_NREM	59	Inferior temporal gyrus	1		baseline_awakening_REM	1428	Agranular retrolimbic area	6
baseline_awakening_NREM	60	Inferior temporal gyrus	1		baseline_awakening_REM	1429	Agranular retrolimbic area	6
baseline_awakening_NREM	61	Inferior temporal gyrus	1		baseline_awakening_REM	1434	Superior temporal gyrus	6
baseline_awakening_NREM	62	Inferior temporal gyrus	1		baseline_awakening_REM	1435	Superior temporal gyrus	6
baseline_awakening_NREM	64	Inferior temporal gyrus	1		baseline_awakening_REM	1437	Insular cortex	6
baseline_awakening_NREM	65	Inferior temporal gyrus	1		baseline_awakening_REM	1439	Retrosplenial cingulate cortex	6
baseline_awakening_NREM	66	Ectorhinal area	1		baseline_awakening_REM	1444	Supramarginal gyrus	6
baseline_awakening_NREM	67	Ectorhinal area	1		baseline_awakening_REM	1466	Primary gustatory cortex	6
baseline_awakening_NREM	68	Ectorhinal area	1		baseline_awakening_REM	1468	Primary Motor Cortex	6
baseline_awakening_NREM	69	Ectorhinal area	1		baseline_awakening_REM	1473	Pars triangularis	6
baseline_awakening_NREM	70	Inferior temporal gyrus	1		baseline_awakening_REM	1534	Associative visual cortex	6
baseline_awakening_NREM	71	Middle temporal gyrus	1		baseline_awakening_REM	1546	Angular gyrus	6
baseline_awakening_NREM	72	Inferior temporal gyrus	1		baseline_awakening_REM	1547	Angular gyrus	6
baseline_awakening_NREM	73	Inferior temporal gyrus	1		baseline_awakening_REM	1555	Angular gyrus	6
baseline_awakening_NREM	74	Inferior temporal gyrus	1		baseline_awakening_REM	1556	Angular gyrus	6
baseline_awakening_NREM	75	Middle temporal gyrus	1		baseline_awakening_REM	1557	Angular gyrus	6
baseline_awakening_NREM	76	Middle temporal gyrus	1		baseline_awakening_REM	1564	Angular gyrus	6
baseline_awakening_NREM	77	Ventral entorhinal cortex	1		baseline_awakening_REM	1565	Angular gyrus	6
baseline_awakening_NREM	78	Ventral entorhinal cortex	1		baseline_awakening_REM	1566	Angular gyrus	6
baseline_awakening_NREM	79	Ectorhinal area	1		baseline_awakening_REM	1572	Angular gyrus	6
baseline_awakening_NREM	80	Middle temporal gyrus	1		baseline_awakening_REM	1573	Angular gyrus	6
baseline_awakening_NREM	81	Middle temporal gyrus	1		baseline_awakening_REM	1574	Angular gyrus	6
baseline_awakening_NREM	82	Middle temporal gyrus	1		baseline_awakening_REM	1575	Supramarginal gyrus	6
baseline_awakening_NREM	83	Middle temporal gyrus	1		baseline_awakening_REM	1576	Supramarginal gyrus	6
baseline_awakening_NREM	84	Temporopolar area	1		baseline_awakening_REM	1583	Dorsal Posterior cingulate cortex	6
baseline_awakening_NREM	86	Temporopolar area	1		baseline_awakening_REM	1584	Dorsal Posterior cingulate cortex	6
baseline_awakening_NREM	87	Temporopolar area	1		baseline_awakening_REM	1587	Supramarginal gyrus	6
baseline_awakening_NREM	88	Temporopolar area	1		baseline_awakening_REM	1603	Ventral posterior cingulate cortex	6
baseline_awakening_NREM	89	Temporopolar area	1		baseline_awakening_REM	1604	Ventral posterior cingulate cortex	6
baseline_awakening_NREM	90	Middle temporal gyrus	1		baseline_awakening_REM	1610	Ventral posterior cingulate cortex	6
baseline_awakening_NREM	91	Middle temporal gyrus	1		baseline_awakening_REM	1613	Primary Somatosensory Cortex	6
baseline_awakening_NREM	92	Temporopolar area	1		baseline_awakening_REM	1614	Primary Motor Cortex	6
baseline_awakening_NREM	95	Temporopolar area	1		baseline_awakening_REM	1618	Premotor cortex and Supplementary Motor Cortex	6
baseline_awakening_NREM	96	Temporopolar area	1		baseline_awakening_REM	1619	Premotor cortex and Supplementary Motor Cortex	6
baseline_awakening_NREM	97	Temporopolar area	1		baseline_awakening_REM	1624	Premotor cortex and Supplementary Motor Cortex	6
baseline_awakening_NREM	98	Fusiform gyrus	1		baseline_awakening_REM	1720	Angular gyrus	6
baseline_awakening_NREM	100	Fusiform gyrus	1		baseline_awakening_REM	1721	Angular gyrus	6
baseline_awakening_NREM	101	Fusiform gyrus	1		baseline_awakening_REM	1727	Angular gyrus	6
baseline_awakening_NREM	102	Inferior temporal gyrus	1		baseline_awakening_REM	1728	Angular gyrus	6
baseline_awakening_NREM	103	Inferior temporal gyrus	1		baseline_awakening_REM	1729	Angular gyrus	6
baseline_awakening_NREM	104	Ectorhinal area	1		baseline_awakening_REM	1731	Supramarginal gyrus	6
baseline_awakening_NREM	105	Inferior temporal gyrus	1		baseline_awakening_REM	1738	Supramarginal gyrus	6
baseline_awakening_NREM	106	Inferior temporal gyrus	1		baseline_awakening_REM	1739	Supramarginal gyrus	6
baseline_awakening_NREM	107	Ectorhinal area	1		baseline_awakening_REM	1740	Supramarginal gyrus	6
baseline_awakening_NREM	108	Inferior temporal gyrus	1		baseline_awakening_REM	1743	Somatosensory Association Cortex	6
baseline_awakening_NREM	109	Inferior temporal gyrus	1		baseline_awakening_REM	1747	Supramarginal gyrus	6
baseline_awakening_NREM	112	Inferior temporal gyrus	1		baseline_awakening_REM	1748	Dorsal Posterior cingulate cortex	6
baseline_awakening_NREM	113	Ectorhinal area	1		baseline_awakening_REM	1749	Dorsal Posterior cingulate cortex	6
baseline_awakening_NREM	114	Ectorhinal area	1		baseline_awakening_REM	1750	Dorsal Posterior cingulate cortex	6
baseline_awakening_NREM	115	Ectorhinal area	1		baseline_awakening_REM	1751	Dorsal Posterior cingulate cortex	6
baseline_awakening_NREM	116	Ectorhinal area	1		baseline_awakening_REM	1755	Dorsal Posterior cingulate cortex	6
baseline_awakening_NREM	117	Inferior temporal gyrus	1		baseline_awakening_REM	1756	Dorsal Posterior cingulate cortex	6
baseline_awakening_NREM	119	Inferior temporal gyrus	1		baseline_awakening_REM	1769	Primary Somatosensory Cortex	6
baseline_awakening_NREM	120	Inferior temporal gyrus	1		baseline_awakening_REM	1770	Dorsal Posterior cingulate cortex	6
baseline_awakening_NREM	122	Inferior temporal gyrus	1		baseline_awakening_REM	1771	Dorsal Posterior cingulate cortex	6
baseline_awakening_NREM	123	Inferior temporal gyrus	1		baseline_awakening_REM	1776	Primary Motor Cortex	6
baseline_awakening_NREM	124	Perirhinal cortex	1		baseline_awakening_REM	1778	Ventral anterior cingulate cortex.	6
baseline_awakening_NREM	125	Perirhinal cortex	1		baseline_awakening_REM	1782	Primary Motor Cortex	6
baseline_awakening_NREM	126	Perirhinal cortex	1		baseline_awakening_REM	1783	Ventral anterior cingulate cortex.	6
baseline_awakening_NREM	127	Ectorhinal area	1		baseline_awakening_REM	1784	Ventral anterior cingulate cortex.	6
baseline_awakening_NREM	128	Inferior temporal gyrus	1		baseline_awakening_REM	1787	Premotor cortex and Supplementary Motor Cortex	6
baseline_awakening_NREM	131	Inferior temporal gyrus	1		baseline_awakening_REM	1792	Premotor cortex and Supplementary Motor Cortex	6
baseline_awakening_NREM	132	Inferior temporal gyrus	1		baseline_awakening_REM	1877	Somatosensory Association Cortex	6
baseline_awakening_NREM	133	Inferior temporal gyrus	1		baseline_awakening_REM	1879	Angular gyrus	6
baseline_awakening_NREM	134	Inferior temporal gyrus	1		baseline_awakening_REM	1880	Supramarginal gyrus	6
baseline_awakening_NREM	135	Inferior temporal gyrus	1		baseline_awakening_REM	1888	Somatosensory Association Cortex	6
baseline_awakening_NREM	136	Ectorhinal area	1		baseline_awakening_REM	1898	Supramarginal gyrus	6
baseline_awakening_NREM	137	Ectorhinal area	1		baseline_awakening_REM	1899	Supramarginal gyrus	6
baseline_awakening_NREM	138	Inferior temporal gyrus	1		baseline_awakening_REM	1903	Somatosensory Association Cortex	6
baseline_awakening_NREM	139	Inferior temporal gyrus	1		baseline_awakening_REM	1914	Dorsal Posterior cingulate cortex	6
baseline_awakening_NREM	140	Inferior temporal gyrus	1		baseline_awakening_REM	1924	Supramarginal gyrus	6
baseline_awakening_NREM	142	Inferior temporal gyrus	1		baseline_awakening_REM	1925	Supramarginal gyrus	6
baseline_awakening_NREM	143	Inferior temporal gyrus	1		baseline_awakening_REM	1937	Supramarginal gyrus	6
baseline_awakening_NREM	144	Inferior temporal gyrus	1		baseline_awakening_REM	1941	Dorsal Posterior cingulate cortex	6
baseline_awakening_NREM	145	Inferior temporal gyrus	1		baseline_awakening_REM	1949	Dorsal Posterior cingulate cortex	6
baseline_awakening_NREM	146	Perirhinal cortex	1		baseline_awakening_REM	1950	Dorsal Posterior cingulate cortex	6
baseline_awakening_NREM	147	Ventral entorhinal cortex	1		baseline_awakening_REM	1951	Dorsal Posterior cingulate cortex	6
baseline_awakening_NREM	148	Ventral entorhinal cortex	1		baseline_awakening_REM	1956	Primary Somatosensory Cortex	6
baseline_awakening_NREM	149	Perirhinal cortex	1		baseline_awakening_REM	1958	Primary Motor Cortex	6
baseline_awakening_NREM	150	Hippocampus	1		baseline_awakening_REM	1960	Ventral anterior cingulate cortex.	6
baseline_awakening_NREM	151	Inferior temporal gyrus	1		baseline_awakening_REM	1961	Ventral anterior cingulate cortex.	6
baseline_awakening_NREM	152	Inferior temporal gyrus	1		baseline_awakening_REM	1962	Ventral anterior cingulate cortex.	6
baseline_awakening_NREM	156	Amygdala	1		baseline_awakening_REM	1965	Premotor cortex and Supplementary Motor Cortex	6
baseline_awakening_NREM	157	Amygdala	1		baseline_awakening_REM	1988	Includes Frontal eye fields	6
baseline_awakening_NREM	158	Ventral entorhinal cortex	1		baseline_awakening_REM	1989	Includes Frontal eye fields	6
baseline_awakening_NREM	159	Ventral entorhinal cortex	1		baseline_awakening_REM	2043	Somatosensory Association Cortex	6
baseline_awakening_NREM	160	Amygdala	1		baseline_awakening_REM	2045	Somatosensory Association Cortex	6
baseline_awakening_NREM	161	Amygdala	1		baseline_awakening_REM	2070	Somatosensory Association Cortex	6
baseline_awakening_NREM	162	Inferior temporal gyrus	1		baseline_awakening_REM	2071	Somatosensory Association Cortex	6
baseline_awakening_NREM	163	Middle temporal gyrus	1		baseline_awakening_REM	2080	Somatosensory Association Cortex	6
baseline_awakening_NREM	164	Middle temporal gyrus	1		baseline_awakening_REM	2090	Supramarginal gyrus	6
baseline_awakening_NREM	165	Ventral entorhinal cortex	1		baseline_awakening_REM	2105	Dorsal Posterior cingulate cortex	6
baseline_awakening_NREM	166	Ventral entorhinal cortex	1		baseline_awakening_REM	2112	Dorsal Posterior cingulate cortex	6
baseline_awakening_NREM	167	Ventral entorhinal cortex	1		baseline_awakening_REM	2118	Dorsal Posterior cingulate cortex	6
baseline_awakening_NREM	168	Ventral entorhinal cortex	1		baseline_awakening_REM	2134	Premotor cortex and Supplementary Motor Cortex	6
baseline_awakening_NREM	169	Ventral entorhinal cortex	1		baseline_awakening_REM	2135	Premotor cortex and Supplementary Motor Cortex	6
baseline_awakening_NREM	170	Ventral entorhinal cortex	1		baseline_awakening_REM	2143	Premotor cortex and Supplementary Motor Cortex	6
baseline_awakening_NREM	171	Middle temporal gyrus	1		baseline_awakening_REM	2189	Somatosensory Association Cortex	6
baseline_awakening_NREM	172	Middle temporal gyrus	1		baseline_awakening_REM	2191	Somatosensory Association Cortex	6
baseline_awakening_NREM	173	Middle temporal gyrus	1		baseline_awakening_REM	2197	Somatosensory Association Cortex	6
baseline_awakening_NREM	174	Temporopolar area	1		baseline_awakening_REM	2198	Somatosensory Association Cortex	6
baseline_awakening_NREM	175	Temporopolar area	1		baseline_awakening_REM	2205	Somatosensory Association Cortex	6
baseline_awakening_NREM	176	Temporopolar area	1		baseline_awakening_REM	2206	Somatosensory Association Cortex	6
baseline_awakening_NREM	177	Temporopolar area	1		baseline_awakening_REM	2212	Supramarginal gyrus	6
baseline_awakening_NREM	178	Temporopolar area	1		baseline_awakening_REM	2213	Somatosensory Association Cortex	6
baseline_awakening_NREM	179	Temporopolar area	1		baseline_awakening_REM	2219	Supramarginal gyrus	6
baseline_awakening_NREM	180	Middle temporal gyrus	1		baseline_awakening_REM	2220	Supramarginal gyrus	6
baseline_awakening_NREM	181	Temporopolar area	1		baseline_awakening_REM	2224	Primary Somatosensory Cortex	6
baseline_awakening_NREM	182	Temporopolar area	1		baseline_awakening_REM	2226	Premotor cortex and Supplementary Motor Cortex	6
baseline_awakening_NREM	183	Temporopolar area	1		baseline_awakening_REM	2228	Primary Somatosensory Cortex	6
baseline_awakening_NREM	184	Temporopolar area	1		baseline_awakening_REM	2230	Premotor cortex and Supplementary Motor Cortex	6
baseline_awakening_NREM	185	Temporopolar area	1		baseline_awakening_REM	2237	Premotor cortex and Supplementary Motor Cortex	6
baseline_awakening_NREM	186	Temporopolar area	1		baseline_awakening_REM	2244	Premotor cortex and Supplementary Motor Cortex	6
baseline_awakening_NREM	187	Orbitofrontal area	1		baseline_awakening_REM	2249	Premotor cortex and Supplementary Motor Cortex	6
baseline_awakening_NREM	188	Orbitofrontal area	1		baseline_awakening_REM	2250	Premotor cortex and Supplementary Motor Cortex	6
baseline_awakening_NREM	189	Orbitofrontal area	1		baseline_awakening_REM	2252	Premotor cortex and Supplementary Motor Cortex	6
baseline_awakening_NREM	190	Orbitofrontal area	1		baseline_awakening_REM	2259	Premotor cortex and Supplementary Motor Cortex	6
baseline_awakening_NREM	191	Orbitofrontal area	1		baseline_awakening_REM	2301	Somatosensory Association Cortex	6
baseline_awakening_NREM	192	Orbitofrontal area	1		baseline_awakening_REM	2306	Somatosensory Association Cortex	6
baseline_awakening_NREM	193	Orbitofrontal area	1		baseline_awakening_REM	2307	Somatosensory Association Cortex	6
baseline_awakening_NREM	195	Orbitofrontal area	1		baseline_awakening_REM	2310	Somatosensory Association Cortex	6
baseline_awakening_NREM	197	Orbitofrontal area	1		baseline_awakening_REM	2311	Somatosensory Association Cortex	6
baseline_awakening_NREM	198	Orbitofrontal area	1		baseline_awakening_REM	2316	Primary Motor Cortex	6
baseline_awakening_NREM	199	Orbitofrontal area	1		baseline_awakening_REM	2317	Primary Motor Cortex	6
baseline_awakening_NREM	201	Orbitofrontal area	1		baseline_awakening_REM	2319	Premotor cortex and Supplementary Motor Cortex	6
baseline_awakening_NREM	202	Orbitofrontal area	1		baseline_awakening_REM	2320	Premotor cortex and Supplementary Motor Cortex	6
baseline_awakening_NREM	203	Orbitofrontal area	1		baseline_awakening_REM	2326	Premotor cortex and Supplementary Motor Cortex	6
baseline_awakening_NREM	204	Orbitofrontal area	1		baseline_awakening_REM	2334	Premotor cortex and Supplementary Motor Cortex	6
baseline_awakening_NREM	205	Orbitofrontal area	1		baseline_awakening_REM	2340	Premotor cortex and Supplementary Motor Cortex	6
baseline_awakening_NREM	206	Orbitofrontal area	1		baseline_awakening_REM	2341	Premotor cortex and Supplementary Motor Cortex	6
baseline_awakening_NREM	208	Fusiform gyrus	1		baseline_awakening_REM	2342	Premotor cortex and Supplementary Motor Cortex	6
baseline_awakening_NREM	209	Fusiform gyrus	1		baseline_awakening_REM	2365	Somatosensory Association Cortex	6
baseline_awakening_NREM	210	Fusiform gyrus	1		baseline_awakening_REM	2369	Primary Motor Cortex	6
baseline_awakening_NREM	211	Fusiform gyrus	1		baseline_awakening_REM	2370	Primary Motor Cortex	6
baseline_awakening_NREM	213	Fusiform gyrus	1		baseline_awakening_REM	2371	Premotor cortex and Supplementary Motor Cortex	6
baseline_awakening_NREM	216	Fusiform gyrus	1		baseline_awakening_REM	2372	Premotor cortex and Supplementary Motor Cortex	6
baseline_awakening_NREM	217	Fusiform gyrus	1		baseline_awakening_REM	2373	Premotor cortex and Supplementary Motor Cortex	6
baseline_awakening_NREM	218	Fusiform gyrus	1		baseline_awakening_REM	2377	Premotor cortex and Supplementary Motor Cortex	6
baseline_awakening_NREM	219	Fusiform gyrus	1		baseline_awakening_REM	2396	Premotor cortex and Supplementary Motor Cortex	6
baseline_awakening_NREM	222	Inferior temporal gyrus	1		baseline_awakening_REM	2397	Premotor cortex and Supplementary Motor Cortex	6
baseline_awakening_NREM	223	Inferior temporal gyrus	1		baseline_awakening_REM	2398	Premotor cortex and Supplementary Motor Cortex	6
baseline_awakening_NREM	224	Fusiform gyrus	1		baseline_awakening_REM	2399	Somatosensory Association Cortex	6
baseline_awakening_NREM	225	Fusiform gyrus	1		baseline_awakening_REM	2400	Supramarginal gyrus	6
baseline_awakening_NREM	226	Fusiform gyrus	1		baseline_awakening_REM	2401	Supramarginal gyrus	6
baseline_awakening_NREM	227	Fusiform gyrus	1		baseline_awakening_REM	2402	Supramarginal gyrus	6
baseline_awakening_NREM	228	Fusiform gyrus	1		baseline_awakening_REM	2403	Primary Motor Cortex	6
baseline_awakening_NREM	229	Fusiform gyrus	1		baseline_awakening_REM	2404	Primary Somatosensory Cortex	6
baseline_awakening_NREM	230	Fusiform gyrus	1		baseline_awakening_REM	2405	Primary Motor Cortex	6
baseline_awakening_NREM	231	Fusiform gyrus	1		baseline_awakening_REM	2406	Premotor cortex and Supplementary Motor Cortex	6
baseline_awakening_NREM	232	Inferior temporal gyrus	1		baseline_awakening_REM	2407	Premotor cortex and Supplementary Motor Cortex	6
baseline_awakening_NREM	233	Middle temporal gyrus	1		baseline_awakening_REM	2410	Primary Motor Cortex	6
baseline_awakening_NREM	234	Inferior temporal gyrus	1		baseline_awakening_REM	2411	Primary Motor Cortex	6
baseline_awakening_NREM	235	Fusiform gyrus	1		baseline_awakening_REM	2412	Primary Somatosensory Cortex	6
baseline_awakening_NREM	236	Fusiform gyrus	1		baseline_awakening_REM	2413	Primary Somatosensory Cortex	6
baseline_awakening_NREM	237	Inferior temporal gyrus	1		baseline_awakening_REM	2414	Primary Somatosensory Cortex	6
baseline_awakening_NREM	238	Inferior temporal gyrus	1		baseline_awakening_REM	2416	Primary Motor Cortex	6
baseline_awakening_NREM	239	Fusiform gyrus	1		baseline_awakening_REM	2417	Primary Motor Cortex	6
baseline_awakening_NREM	240	Fusiform gyrus	1		baseline_awakening_REM	2418	Premotor cortex and Supplementary Motor Cortex	6
baseline_awakening_NREM	241	Inferior temporal gyrus	1		baseline_awakening_REM	2419	Premotor cortex and Supplementary Motor Cortex	6
baseline_awakening_NREM	242	Inferior temporal gyrus	1		baseline_awakening_REM	2443	Premotor cortex and Supplementary Motor Cortex	6
baseline_awakening_NREM	243	Fusiform gyrus	1		baseline_awakening_REM	1	Inferior temporal gyrus	6.5
baseline_awakening_NREM	244	Fusiform gyrus	1		baseline_awakening_REM	5	Inferior temporal gyrus	6.5
baseline_awakening_NREM	245	Inferior temporal gyrus	1		baseline_awakening_REM	6	Inferior temporal gyrus	6.5
baseline_awakening_NREM	246	Middle temporal gyrus	1		baseline_awakening_REM	7	Inferior temporal gyrus	6.5
baseline_awakening_NREM	248	Inferior temporal gyrus	1		baseline_awakening_REM	8	Inferior temporal gyrus	6.5
baseline_awakening_NREM	249	Inferior temporal gyrus	1		baseline_awakening_REM	9	Inferior temporal gyrus	6.5
baseline_awakening_NREM	250	Inferior temporal gyrus	1		baseline_awakening_REM	14	Ectorhinal area	6.5
baseline_awakening_NREM	251	Ectorhinal area	1		baseline_awakening_REM	15	Inferior temporal gyrus	6.5
baseline_awakening_NREM	252	Ectorhinal area	1		baseline_awakening_REM	16	Inferior temporal gyrus	6.5
baseline_awakening_NREM	253	Ectorhinal area	1		baseline_awakening_REM	17	Inferior temporal gyrus	6.5
baseline_awakening_NREM	254	Ectorhinal area	1		baseline_awakening_REM	18	Inferior temporal gyrus	6.5
baseline_awakening_NREM	255	Inferior temporal gyrus	1		baseline_awakening_REM	24	Ectorhinal area	6.5
baseline_awakening_NREM	256	Inferior temporal gyrus	1		baseline_awakening_REM	25	Temporopolar area	6.5
baseline_awakening_NREM	257	Inferior temporal gyrus	1		baseline_awakening_REM	26	Inferior temporal gyrus	6.5
baseline_awakening_NREM	261	Inferior temporal gyrus	1		baseline_awakening_REM	27	Temporopolar area	6.5
baseline_awakening_NREM	262	Ectorhinal area	1		baseline_awakening_REM	28	Middle temporal gyrus	6.5
baseline_awakening_NREM	263	Ectorhinal area	1		baseline_awakening_REM	29	Middle temporal gyrus	6.5
baseline_awakening_NREM	264	Perirhinal cortex	1		baseline_awakening_REM	33	Temporopolar area	6.5
baseline_awakening_NREM	265	Ectorhinal area	1		baseline_awakening_REM	34	Temporopolar area	6.5
baseline_awakening_NREM	266	Ectorhinal area	1		baseline_awakening_REM	35	Temporopolar area	6.5
baseline_awakening_NREM	268	Inferior temporal gyrus	1		baseline_awakening_REM	39	Temporopolar area	6.5
baseline_awakening_NREM	271	Inferior temporal gyrus	1		baseline_awakening_REM	40	Temporopolar area	6.5
baseline_awakening_NREM	272	Hippocampus	1		baseline_awakening_REM	42	Inferior temporal gyrus	6.5
baseline_awakening_NREM	273	Ventral entorhinal cortex	1		baseline_awakening_REM	46	Inferior temporal gyrus	6.5
baseline_awakening_NREM	274	Ventral entorhinal cortex	1		baseline_awakening_REM	47	Inferior temporal gyrus	6.5
baseline_awakening_NREM	275	Ventral entorhinal cortex	1		baseline_awakening_REM	50	Inferior temporal gyrus	6.5
baseline_awakening_NREM	276	Ventral entorhinal cortex	1		baseline_awakening_REM	51	Inferior temporal gyrus	6.5
baseline_awakening_NREM	277	Hippocampus	1		baseline_awakening_REM	57	Ventral entorhinal cortex	6.5
baseline_awakening_NREM	280	Middle temporal gyrus	1		baseline_awakening_REM	58	Inferior temporal gyrus	6.5
baseline_awakening_NREM	282	Hippocampus	1		baseline_awakening_REM	59	Inferior temporal gyrus	6.5
baseline_awakening_NREM	283	Hippocampus	1		baseline_awakening_REM	60	Inferior temporal gyrus	6.5
baseline_awakening_NREM	284	Dorsal entorhinal cortex	1		baseline_awakening_REM	61	Inferior temporal gyrus	6.5
baseline_awakening_NREM	285	Dorsal entorhinal cortex	1		baseline_awakening_REM	62	Inferior temporal gyrus	6.5
baseline_awakening_NREM	286	Hippocampus	1		baseline_awakening_REM	68	Ectorhinal area	6.5
baseline_awakening_NREM	287	Hippocampus	1		baseline_awakening_REM	69	Ectorhinal area	6.5
baseline_awakening_NREM	291	Middle temporal gyrus	1		baseline_awakening_REM	70	Inferior temporal gyrus	6.5
baseline_awakening_NREM	293	Amygdala	1		baseline_awakening_REM	71	Middle temporal gyrus	6.5
baseline_awakening_NREM	294	Dorsal entorhinal cortex	1		baseline_awakening_REM	72	Inferior temporal gyrus	6.5
baseline_awakening_NREM	295	Amygdala	1		baseline_awakening_REM	73	Inferior temporal gyrus	6.5
baseline_awakening_NREM	296	Amygdala	1		baseline_awakening_REM	74	Inferior temporal gyrus	6.5
baseline_awakening_NREM	297	Amygdala	1		baseline_awakening_REM	78	Ventral entorhinal cortex	6.5
baseline_awakening_NREM	299	Middle temporal gyrus	1		baseline_awakening_REM	79	Ectorhinal area	6.5
baseline_awakening_NREM	301	Middle temporal gyrus	1		baseline_awakening_REM	80	Middle temporal gyrus	6.5
baseline_awakening_NREM	302	Middle temporal gyrus	1		baseline_awakening_REM	81	Middle temporal gyrus	6.5
baseline_awakening_NREM	303	Temporopolar area	1		baseline_awakening_REM	82	Middle temporal gyrus	6.5
baseline_awakening_NREM	304	Dorsal entorhinal cortex	1		baseline_awakening_REM	87	Temporopolar area	6.5
baseline_awakening_NREM	305	Amygdala	1		baseline_awakening_REM	88	Temporopolar area	6.5
baseline_awakening_NREM	306	Temporopolar area	1		baseline_awakening_REM	89	Temporopolar area	6.5
baseline_awakening_NREM	307	Temporopolar area	1		baseline_awakening_REM	90	Middle temporal gyrus	6.5
baseline_awakening_NREM	308	Middle temporal gyrus	1		baseline_awakening_REM	95	Temporopolar area	6.5
baseline_awakening_NREM	309	Middle temporal gyrus	1		baseline_awakening_REM	96	Temporopolar area	6.5
baseline_awakening_NREM	310	Middle temporal gyrus	1		baseline_awakening_REM	97	Temporopolar area	6.5
baseline_awakening_NREM	311	Middle temporal gyrus	1		baseline_awakening_REM	101	Fusiform gyrus	6.5
baseline_awakening_NREM	312	Temporopolar area	1		baseline_awakening_REM	105	Inferior temporal gyrus	6.5
baseline_awakening_NREM	313	Pars orbitalis, part of the inferior frontal gyrus	1		baseline_awakening_REM	106	Inferior temporal gyrus	6.5
baseline_awakening_NREM	314	Pars orbitalis, part of the inferior frontal gyrus	1		baseline_awakening_REM	107	Ectorhinal area	6.5
baseline_awakening_NREM	315	Subgenual area	1		baseline_awakening_REM	115	Ectorhinal area	6.5
baseline_awakening_NREM	316	Subgenual area	1		baseline_awakening_REM	116	Ectorhinal area	6.5
baseline_awakening_NREM	317	Subgenual area	1		baseline_awakening_REM	117	Inferior temporal gyrus	6.5
baseline_awakening_NREM	318	Pars orbitalis, part of the inferior frontal gyrus	1		baseline_awakening_REM	118	Inferior temporal gyrus	6.5
baseline_awakening_NREM	319	Pars orbitalis, part of the inferior frontal gyrus	1		baseline_awakening_REM	119	Inferior temporal gyrus	6.5
baseline_awakening_NREM	320	Temporopolar area	1		baseline_awakening_REM	126	Perirhinal cortex	6.5
baseline_awakening_NREM	321	Middle temporal gyrus	1		baseline_awakening_REM	127	Ectorhinal area	6.5
baseline_awakening_NREM	322	Temporopolar area	1		baseline_awakening_REM	128	Inferior temporal gyrus	6.5
baseline_awakening_NREM	323	Temporopolar area	1		baseline_awakening_REM	130	Inferior temporal gyrus	6.5
baseline_awakening_NREM	324	Pars orbitalis, part of the inferior frontal gyrus	1		baseline_awakening_REM	131	Inferior temporal gyrus	6.5
baseline_awakening_NREM	325	Pars orbitalis, part of the inferior frontal gyrus	1		baseline_awakening_REM	137	Ectorhinal area	6.5
baseline_awakening_NREM	326	Pars orbitalis, part of the inferior frontal gyrus	1		baseline_awakening_REM	140	Inferior temporal gyrus	6.5
baseline_awakening_NREM	327	Pars orbitalis, part of the inferior frontal gyrus	1		baseline_awakening_REM	141	Inferior temporal gyrus	6.5
baseline_awakening_NREM	328	Orbitofrontal area	1		baseline_awakening_REM	142	Inferior temporal gyrus	6.5
baseline_awakening_NREM	329	Orbitofrontal area	1		baseline_awakening_REM	148	Ventral entorhinal cortex	6.5
baseline_awakening_NREM	330	Orbitofrontal area	1		baseline_awakening_REM	149	Perirhinal cortex	6.5
baseline_awakening_NREM	331	Orbitofrontal area	1		baseline_awakening_REM	150	Hippocampus	6.5
baseline_awakening_NREM	332	Pars orbitalis, part of the inferior frontal gyrus	1		baseline_awakening_REM	151	Inferior temporal gyrus	6.5
baseline_awakening_NREM	333	Pars orbitalis, part of the inferior frontal gyrus	1		baseline_awakening_REM	152	Inferior temporal gyrus	6.5
baseline_awakening_NREM	334	Pars orbitalis, part of the inferior frontal gyrus	1		baseline_awakening_REM	153	Inferior temporal gyrus	6.5
baseline_awakening_NREM	335	Temporopolar area	1		baseline_awakening_REM	159	Ventral entorhinal cortex	6.5
baseline_awakening_NREM	336	Temporopolar area	1		baseline_awakening_REM	160	Amygdala	6.5
baseline_awakening_NREM	337	Pars orbitalis, part of the inferior frontal gyrus	1		baseline_awakening_REM	161	Amygdala	6.5
baseline_awakening_NREM	338	Pars orbitalis, part of the inferior frontal gyrus	1		baseline_awakening_REM	162	Inferior temporal gyrus	6.5
baseline_awakening_NREM	339	Pars orbitalis, part of the inferior frontal gyrus	1		baseline_awakening_REM	163	Middle temporal gyrus	6.5
baseline_awakening_NREM	340	Pars orbitalis, part of the inferior frontal gyrus	1		baseline_awakening_REM	168	Ventral entorhinal cortex	6.5
baseline_awakening_NREM	341	Orbitofrontal area	1		baseline_awakening_REM	169	Ventral entorhinal cortex	6.5
baseline_awakening_NREM	342	Orbitofrontal area	1		baseline_awakening_REM	171	Middle temporal gyrus	6.5
baseline_awakening_NREM	343	Subgenual area	1		baseline_awakening_REM	173	Middle temporal gyrus	6.5
baseline_awakening_NREM	344	Subgenual area	1		baseline_awakening_REM	177	Temporopolar area	6.5
baseline_awakening_NREM	345	Pars orbitalis, part of the inferior frontal gyrus	1		baseline_awakening_REM	178	Temporopolar area	6.5
baseline_awakening_NREM	346	Pars orbitalis, part of the inferior frontal gyrus	1		baseline_awakening_REM	179	Temporopolar area	6.5
baseline_awakening_NREM	347	Pars orbitalis, part of the inferior frontal gyrus	1		baseline_awakening_REM	180	Middle temporal gyrus	6.5
baseline_awakening_NREM	348	Pars orbitalis, part of the inferior frontal gyrus	1		baseline_awakening_REM	184	Temporopolar area	6.5
baseline_awakening_NREM	349	Pars orbitalis, part of the inferior frontal gyrus	1		baseline_awakening_REM	185	Temporopolar area	6.5
baseline_awakening_NREM	352	Subgenual area	1		baseline_awakening_REM	186	Temporopolar area	6.5
baseline_awakening_NREM	354	Subgenual area	1		baseline_awakening_REM	196	Orbitofrontal area	6.5
baseline_awakening_NREM	355	Subgenual area	1		baseline_awakening_REM	199	Orbitofrontal area	6.5
baseline_awakening_NREM	356	Pars orbitalis, part of the inferior frontal gyrus	1		baseline_awakening_REM	200	Orbitofrontal area	6.5
baseline_awakening_NREM	357	Orbitofrontal area	1		baseline_awakening_REM	207	Fusiform gyrus	6.5
baseline_awakening_NREM	358	Pars orbitalis, part of the inferior frontal gyrus	1		baseline_awakening_REM	208	Fusiform gyrus	6.5
baseline_awakening_NREM	359	Pars orbitalis, part of the inferior frontal gyrus	1		baseline_awakening_REM	209	Fusiform gyrus	6.5
baseline_awakening_NREM	361	Orbitofrontal area	1		baseline_awakening_REM	212	Fusiform gyrus	6.5
baseline_awakening_NREM	363	Orbitofrontal area	1		baseline_awakening_REM	213	Fusiform gyrus	6.5
baseline_awakening_NREM	364	Orbitofrontal area	1		baseline_awakening_REM	214	Fusiform gyrus	6.5
baseline_awakening_NREM	365	Orbitofrontal area	1		baseline_awakening_REM	215	Fusiform gyrus	6.5
baseline_awakening_NREM	366	Orbitofrontal area	1		baseline_awakening_REM	216	Fusiform gyrus	6.5
baseline_awakening_NREM	367	Orbitofrontal area	1		baseline_awakening_REM	221	Fusiform gyrus	6.5
baseline_awakening_NREM	368	Orbitofrontal area	1		baseline_awakening_REM	222	Inferior temporal gyrus	6.5
baseline_awakening_NREM	371	Orbitofrontal area	1		baseline_awakening_REM	223	Inferior temporal gyrus	6.5
baseline_awakening_NREM	373	Orbitofrontal area	1		baseline_awakening_REM	224	Fusiform gyrus	6.5
baseline_awakening_NREM	374	Orbitofrontal area	1		baseline_awakening_REM	226	Fusiform gyrus	6.5
baseline_awakening_NREM	378	Orbitofrontal area	1		baseline_awakening_REM	227	Fusiform gyrus	6.5
baseline_awakening_NREM	381	Orbitofrontal area	1		baseline_awakening_REM	231	Fusiform gyrus	6.5
baseline_awakening_NREM	382	Orbitofrontal area	1		baseline_awakening_REM	232	Inferior temporal gyrus	6.5
baseline_awakening_NREM	394	Secondary visual cortex	1		baseline_awakening_REM	233	Middle temporal gyrus	6.5
baseline_awakening_NREM	395	Secondary visual cortex	1		baseline_awakening_REM	235	Fusiform gyrus	6.5
baseline_awakening_NREM	396	Secondary visual cortex	1		baseline_awakening_REM	242	Inferior temporal gyrus	6.5
baseline_awakening_NREM	397	Secondary visual cortex	1		baseline_awakening_REM	247	Inferior temporal gyrus	6.5
baseline_awakening_NREM	398	Secondary visual cortex	1		baseline_awakening_REM	252	Ectorhinal area	6.5
baseline_awakening_NREM	403	Secondary visual cortex	1		baseline_awakening_REM	265	Ectorhinal area	6.5
baseline_awakening_NREM	407	Secondary visual cortex	1		baseline_awakening_REM	268	Inferior temporal gyrus	6.5
baseline_awakening_NREM	408	Secondary visual cortex	1		baseline_awakening_REM	274	Ventral entorhinal cortex	6.5
baseline_awakening_NREM	409	Associative visual cortex	1		baseline_awakening_REM	275	Ventral entorhinal cortex	6.5
baseline_awakening_NREM	418	Associative visual cortex	1		baseline_awakening_REM	276	Ventral entorhinal cortex	6.5
baseline_awakening_NREM	425	Fusiform gyrus	1		baseline_awakening_REM	277	Hippocampus	6.5
baseline_awakening_NREM	426	Associative visual cortex	1		baseline_awakening_REM	279	Inferior temporal gyrus	6.5
baseline_awakening_NREM	431	Fusiform gyrus	1		baseline_awakening_REM	285	Dorsal entorhinal cortex	6.5
baseline_awakening_NREM	434	Fusiform gyrus	1		baseline_awakening_REM	286	Hippocampus	6.5
baseline_awakening_NREM	439	Fusiform gyrus	1		baseline_awakening_REM	287	Hippocampus	6.5
baseline_awakening_NREM	440	Fusiform gyrus	1		baseline_awakening_REM	288	Middle temporal gyrus	6.5
baseline_awakening_NREM	441	Fusiform gyrus	1		baseline_awakening_REM	289	Middle temporal gyrus	6.5
baseline_awakening_NREM	442	Fusiform gyrus	1		baseline_awakening_REM	295	Amygdala	6.5
baseline_awakening_NREM	443	Fusiform gyrus	1		baseline_awakening_REM	296	Amygdala	6.5
baseline_awakening_NREM	444	Fusiform gyrus	1		baseline_awakening_REM	297	Amygdala	6.5
baseline_awakening_NREM	445	Fusiform gyrus	1		baseline_awakening_REM	298	Middle temporal gyrus	6.5
baseline_awakening_NREM	449	Middle temporal gyrus	1		baseline_awakening_REM	301	Middle temporal gyrus	6.5
baseline_awakening_NREM	450	Fusiform gyrus	1		baseline_awakening_REM	308	Middle temporal gyrus	6.5
baseline_awakening_NREM	451	Ectorhinal area	1		baseline_awakening_REM	311	Middle temporal gyrus	6.5
baseline_awakening_NREM	452	Ectorhinal area	1		baseline_awakening_REM	312	Temporopolar area	6.5
baseline_awakening_NREM	453	Ectorhinal area	1		baseline_awakening_REM	320	Temporopolar area	6.5
baseline_awakening_NREM	454	Fusiform gyrus	1		baseline_awakening_REM	321	Middle temporal gyrus	6.5
baseline_awakening_NREM	455	Middle temporal gyrus	1		baseline_awakening_REM	333	Pars orbitalis, part of the inferior frontal gyrus	6.5
baseline_awakening_NREM	456	Middle temporal gyrus	1		baseline_awakening_REM	334	Pars orbitalis, part of the inferior frontal gyrus	6.5
baseline_awakening_NREM	458	Middle temporal gyrus	1		baseline_awakening_REM	357	Orbitofrontal area	6.5
baseline_awakening_NREM	459	Ectorhinal area	1		baseline_awakening_REM	358	Pars orbitalis, part of the inferior frontal gyrus	6.5
baseline_awakening_NREM	460	Ectorhinal area	1		baseline_awakening_REM	366	Orbitofrontal area	6.5
baseline_awakening_NREM	461	Perirhinal cortex	1		baseline_awakening_REM	388	Secondary visual cortex	6.5
baseline_awakening_NREM	462	Perirhinal cortex	1		baseline_awakening_REM	397	Secondary visual cortex	6.5
baseline_awakening_NREM	463	Ectorhinal area	1		baseline_awakening_REM	398	Secondary visual cortex	6.5
baseline_awakening_NREM	465	Middle temporal gyrus	1		baseline_awakening_REM	399	Secondary visual cortex	6.5
baseline_awakening_NREM	466	Middle temporal gyrus	1		baseline_awakening_REM	400	Secondary visual cortex	6.5
baseline_awakening_NREM	469	Hippocampus	1		baseline_awakening_REM	402	Secondary visual cortex	6.5
baseline_awakening_NREM	470	Perirhinal cortex	1		baseline_awakening_REM	403	Secondary visual cortex	6.5
baseline_awakening_NREM	471	Perirhinal cortex	1		baseline_awakening_REM	409	Associative visual cortex	6.5
baseline_awakening_NREM	472	Hippocampus	1		baseline_awakening_REM	410	Secondary visual cortex	6.5
baseline_awakening_NREM	473	Hippocampus	1		baseline_awakening_REM	412	Associative visual cortex	6.5
baseline_awakening_NREM	475	Middle temporal gyrus	1		baseline_awakening_REM	413	Secondary visual cortex	6.5
baseline_awakening_NREM	479	Hippocampus	1		baseline_awakening_REM	414	Associative visual cortex	6.5
baseline_awakening_NREM	480	Perirhinal cortex	1		baseline_awakening_REM	415	Associative visual cortex	6.5
baseline_awakening_NREM	481	Hippocampus	1		baseline_awakening_REM	418	Associative visual cortex	6.5
baseline_awakening_NREM	487	Amygdala	1		baseline_awakening_REM	430	Fusiform gyrus	6.5
baseline_awakening_NREM	488	Fusiform gyrus	1		baseline_awakening_REM	431	Fusiform gyrus	6.5
baseline_awakening_NREM	489	Fusiform gyrus	1		baseline_awakening_REM	434	Fusiform gyrus	6.5
baseline_awakening_NREM	490	Amygdala	1		baseline_awakening_REM	437	Fusiform gyrus	6.5
baseline_awakening_NREM	496	Middle temporal gyrus	1		baseline_awakening_REM	438	Fusiform gyrus	6.5
baseline_awakening_NREM	497	Middle temporal gyrus	1		baseline_awakening_REM	443	Fusiform gyrus	6.5
baseline_awakening_NREM	498	Amygdala	1		baseline_awakening_REM	444	Fusiform gyrus	6.5
baseline_awakening_NREM	499	Amygdala	1		baseline_awakening_REM	446	Fusiform gyrus	6.5
baseline_awakening_NREM	500	Fusiform gyrus	1		baseline_awakening_REM	448	Middle temporal gyrus	6.5
baseline_awakening_NREM	501	Dorsal entorhinal cortex	1		baseline_awakening_REM	450	Fusiform gyrus	6.5
baseline_awakening_NREM	502	Fusiform gyrus	1		baseline_awakening_REM	451	Ectorhinal area	6.5
baseline_awakening_NREM	503	Amygdala	1		baseline_awakening_REM	452	Ectorhinal area	6.5
baseline_awakening_NREM	504	Middle temporal gyrus	1		baseline_awakening_REM	457	Middle temporal gyrus	6.5
baseline_awakening_NREM	506	Middle temporal gyrus	1		baseline_awakening_REM	458	Middle temporal gyrus	6.5
baseline_awakening_NREM	508	Middle temporal gyrus	1		baseline_awakening_REM	459	Ectorhinal area	6.5
baseline_awakening_NREM	509	Middle temporal gyrus	1		baseline_awakening_REM	460	Ectorhinal area	6.5
baseline_awakening_NREM	510	Temporopolar area	1		baseline_awakening_REM	461	Perirhinal cortex	6.5
baseline_awakening_NREM	511	Temporopolar area	1		baseline_awakening_REM	462	Perirhinal cortex	6.5
baseline_awakening_NREM	512	Temporopolar area	1		baseline_awakening_REM	463	Ectorhinal area	6.5
baseline_awakening_NREM	513	Dorsal entorhinal cortex	1		baseline_awakening_REM	470	Perirhinal cortex	6.5
baseline_awakening_NREM	514	Dorsal entorhinal cortex	1		baseline_awakening_REM	471	Perirhinal cortex	6.5
baseline_awakening_NREM	515	Dorsal entorhinal cortex	1		baseline_awakening_REM	474	Middle temporal gyrus	6.5
baseline_awakening_NREM	516	Subgenual area	1		baseline_awakening_REM	481	Hippocampus	6.5
baseline_awakening_NREM	517	Subgenual area	1		baseline_awakening_REM	489	Fusiform gyrus	6.5
baseline_awakening_NREM	518	Dorsal entorhinal cortex	1		baseline_awakening_REM	490	Amygdala	6.5
baseline_awakening_NREM	519	Dorsal entorhinal cortex	1		baseline_awakening_REM	492	Middle temporal gyrus	6.5
baseline_awakening_NREM	520	Dorsal entorhinal cortex	1		baseline_awakening_REM	502	Fusiform gyrus	6.5
baseline_awakening_NREM	521	Temporopolar area	1		baseline_awakening_REM	503	Amygdala	6.5
baseline_awakening_NREM	522	Temporopolar area	1		baseline_awakening_REM	505	Middle temporal gyrus	6.5
baseline_awakening_NREM	523	Middle temporal gyrus	1		baseline_awakening_REM	510	Temporopolar area	6.5
baseline_awakening_NREM	524	Middle temporal gyrus	1		baseline_awakening_REM	522	Temporopolar area	6.5
baseline_awakening_NREM	525	Middle temporal gyrus	1		baseline_awakening_REM	537	Insular cortex	6.5
baseline_awakening_NREM	526	Temporopolar area	1		baseline_awakening_REM	538	Insular cortex	6.5
baseline_awakening_NREM	527	Insular cortex	1		baseline_awakening_REM	539	Temporopolar area	6.5
baseline_awakening_NREM	528	Insular cortex	1		baseline_awakening_REM	540	Temporopolar area	6.5
baseline_awakening_NREM	529	Pars orbitalis, part of the inferior frontal gyrus	1		baseline_awakening_REM	548	Pars orbitalis, part of the inferior frontal gyrus	6.5
baseline_awakening_NREM	530	Insular cortex	1		baseline_awakening_REM	555	Pars orbitalis, part of the inferior frontal gyrus	6.5
baseline_awakening_NREM	531	Subgenual area	1		baseline_awakening_REM	564	Pars orbitalis, part of the inferior frontal gyrus	6.5
baseline_awakening_NREM	532	Subgenual area	1		baseline_awakening_REM	565	Pars orbitalis, part of the inferior frontal gyrus	6.5
baseline_awakening_NREM	533	Subgenual area	1		baseline_awakening_REM	616	Secondary visual cortex	6.5
baseline_awakening_NREM	534	Subgenual area	1		baseline_awakening_REM	622	Secondary visual cortex	6.5
baseline_awakening_NREM	535	Insular cortex	1		baseline_awakening_REM	626	Associative visual cortex	6.5
baseline_awakening_NREM	536	Pars orbitalis, part of the inferior frontal gyrus	1		baseline_awakening_REM	629	Secondary visual cortex	6.5
baseline_awakening_NREM	537	Insular cortex	1		baseline_awakening_REM	634	Fusiform gyrus	6.5
baseline_awakening_NREM	538	Insular cortex	1		baseline_awakening_REM	635	Associative visual cortex	6.5
baseline_awakening_NREM	539	Temporopolar area	1		baseline_awakening_REM	638	Fusiform gyrus	6.5
baseline_awakening_NREM	540	Temporopolar area	1		baseline_awakening_REM	640	Associative visual cortex	6.5
baseline_awakening_NREM	541	Temporopolar area	1		baseline_awakening_REM	649	Associative visual cortex	6.5
baseline_awakening_NREM	542	Temporopolar area	1		baseline_awakening_REM	650	Associative visual cortex	6.5
baseline_awakening_NREM	543	Pars orbitalis, part of the inferior frontal gyrus	1		baseline_awakening_REM	652	Associative visual cortex	6.5
baseline_awakening_NREM	544	Pars orbitalis, part of the inferior frontal gyrus	1		baseline_awakening_REM	659	Middle temporal gyrus	6.5
baseline_awakening_NREM	545	Subgenual area	1		baseline_awakening_REM	664	Associative visual cortex	6.5
baseline_awakening_NREM	546	Subgenual area	1		baseline_awakening_REM	669	Fusiform gyrus	6.5
baseline_awakening_NREM	547	Subgenual area	1		baseline_awakening_REM	672	Middle temporal gyrus	6.5
baseline_awakening_NREM	548	Pars orbitalis, part of the inferior frontal gyrus	1		baseline_awakening_REM	678	Associative visual cortex	6.5
baseline_awakening_NREM	549	Pars orbitalis, part of the inferior frontal gyrus	1		baseline_awakening_REM	679	Fusiform gyrus	6.5
baseline_awakening_NREM	550	Temporopolar area	1		baseline_awakening_REM	680	Fusiform gyrus	6.5
baseline_awakening_NREM	551	Temporopolar area	1		baseline_awakening_REM	684	Middle temporal gyrus	6.5
baseline_awakening_NREM	552	Pars orbitalis, part of the inferior frontal gyrus	1		baseline_awakening_REM	686	Hippocampus	6.5
baseline_awakening_NREM	553	Subgenual area	1		baseline_awakening_REM	687	Agranular retrolimbic area	6.5
baseline_awakening_NREM	554	Subgenual area	1		baseline_awakening_REM	688	Hippocampus	6.5
baseline_awakening_NREM	555	Pars orbitalis, part of the inferior frontal gyrus	1		baseline_awakening_REM	691	Middle temporal gyrus	6.5
baseline_awakening_NREM	556	Pars orbitalis, part of the inferior frontal gyrus	1		baseline_awakening_REM	692	Middle temporal gyrus	6.5
baseline_awakening_NREM	557	Pars orbitalis, part of the inferior frontal gyrus	1		baseline_awakening_REM	694	Hippocampus	6.5
baseline_awakening_NREM	558	Pars orbitalis, part of the inferior frontal gyrus	1		baseline_awakening_REM	695	Piriform cortex	6.5
baseline_awakening_NREM	559	Pars orbitalis, part of the inferior frontal gyrus	1		baseline_awakening_REM	696	Agranular retrolimbic area	6.5
baseline_awakening_NREM	560	Pars orbitalis, part of the inferior frontal gyrus	1		baseline_awakening_REM	700	Middle temporal gyrus	6.5
baseline_awakening_NREM	561	Pars orbitalis, part of the inferior frontal gyrus	1		baseline_awakening_REM	721	Subgenual area	6.5
baseline_awakening_NREM	564	Pars orbitalis, part of the inferior frontal gyrus	1		baseline_awakening_REM	724	Superior temporal gyrus	6.5
baseline_awakening_NREM	565	Pars orbitalis, part of the inferior frontal gyrus	1		baseline_awakening_REM	730	Subgenual area	6.5
baseline_awakening_NREM	567	Orbitofrontal area	1		baseline_awakening_REM	734	Superior temporal gyrus	6.5
baseline_awakening_NREM	568	Orbitofrontal area	1		baseline_awakening_REM	735	Middle temporal gyrus	6.5
baseline_awakening_NREM	569	Orbitofrontal area	1		baseline_awakening_REM	742	Temporopolar area	6.5
baseline_awakening_NREM	574	Orbitofrontal area	1		baseline_awakening_REM	756	Insular cortex	6.5
baseline_awakening_NREM	576	Pars orbitalis, part of the inferior frontal gyrus	1		baseline_awakening_REM	757	Pars orbitalis, part of the inferior frontal gyrus	6.5
baseline_awakening_NREM	577	Orbitofrontal area	1		baseline_awakening_REM	765	Pars orbitalis, part of the inferior frontal gyrus	6.5
baseline_awakening_NREM	578	Orbitofrontal area	1		baseline_awakening_REM	780	Pars orbitalis, part of the inferior frontal gyrus	6.5
baseline_awakening_NREM	579	Orbitofrontal area	1		baseline_awakening_REM	786	Pars orbitalis, part of the inferior frontal gyrus	6.5
baseline_awakening_NREM	583	Orbitofrontal area	1		baseline_awakening_REM	815	Associative visual cortex	6.5
baseline_awakening_NREM	584	Orbitofrontal area	1		baseline_awakening_REM	818	Secondary visual cortex	6.5
baseline_awakening_NREM	585	Orbitofrontal area	1		baseline_awakening_REM	823	Secondary visual cortex	6.5
baseline_awakening_NREM	586	Pars orbitalis, part of the inferior frontal gyrus	1		baseline_awakening_REM	830	Associative visual cortex	6.5
baseline_awakening_NREM	587	Orbitofrontal area	1		baseline_awakening_REM	831	Associative visual cortex	6.5
baseline_awakening_NREM	588	Orbitofrontal area	1		baseline_awakening_REM	844	Fusiform gyrus	6.5
baseline_awakening_NREM	589	Orbitofrontal area	1		baseline_awakening_REM	851	Fusiform gyrus	6.5
baseline_awakening_NREM	594	Orbitofrontal area	1		baseline_awakening_REM	859	Associative visual cortex	6.5
baseline_awakening_NREM	595	Orbitofrontal area	1		baseline_awakening_REM	861	Agranular retrolimbic area	6.5
baseline_awakening_NREM	596	Orbitofrontal area	1		baseline_awakening_REM	862	Agranular retrolimbic area	6.5
baseline_awakening_NREM	597	Orbitofrontal area	1		baseline_awakening_REM	869	Associative visual cortex	6.5
baseline_awakening_NREM	603	Orbitofrontal area	1		baseline_awakening_REM	873	Superior temporal gyrus	6.5
baseline_awakening_NREM	612	Secondary visual cortex	1		baseline_awakening_REM	875	Hippocampus	6.5
baseline_awakening_NREM	616	Secondary visual cortex	1		baseline_awakening_REM	876	Agranular retrolimbic area	6.5
baseline_awakening_NREM	629	Secondary visual cortex	1		baseline_awakening_REM	877	Agranular retrolimbic area	6.5
baseline_awakening_NREM	630	Secondary visual cortex	1		baseline_awakening_REM	879	Agranular retrolimbic area	6.5
baseline_awakening_NREM	632	Secondary visual cortex	1		baseline_awakening_REM	880	Hippocampus	6.5
baseline_awakening_NREM	633	Associative visual cortex	1		baseline_awakening_REM	886	Middle temporal gyrus	6.5
baseline_awakening_NREM	639	Associative visual cortex	1		baseline_awakening_REM	893	Superior temporal gyrus	6.5
baseline_awakening_NREM	640	Associative visual cortex	1		baseline_awakening_REM	895	Superior temporal gyrus	6.5
baseline_awakening_NREM	641	Secondary visual cortex	1		baseline_awakening_REM	901	Insular cortex	6.5
baseline_awakening_NREM	642	Secondary visual cortex	1		baseline_awakening_REM	925	Superior temporal gyrus	6.5
baseline_awakening_NREM	650	Associative visual cortex	1		baseline_awakening_REM	939	Pars orbitalis, part of the inferior frontal gyrus	6.5
baseline_awakening_NREM	651	Associative visual cortex	1		baseline_awakening_REM	945	Insular cortex	6.5
[truncated: 448 more rows]
